# Supplementary material for: Human aminolevulinate synthase structure reveals a eukaryotic-specific autoinhibitory loop regulating substrate binding and product release
Source: Nat Commun. 2020 Jun 4;11:2813. doi: 10.1038/s41467-020-16586-x (PMC7272653; doi:10.1038/s41467-020-16586-x)
Supplement: Supplementary file 6 — Supplementary Software 1 [file 41467_2020_16586_MOESM6_ESM.zip]

Archive with 12 entries (10 files):
- author_summary_comp_part/
- author_summary_comp_part/ALAS2_revision_figure_details_comp_part.xls
- author_summary_comp_part/codes/
- author_summary_comp_part/codes/SuppFig13a_step1.pl
- author_summary_comp_part/codes/README
- author_summary_comp_part/codes/SuppFig13a_step2.c
- author_summary_comp_part/codes/SuppFig13a_step3.c
- author_summary_comp_part/codes/.SuppFig13a_step4.gp.swp
- author_summary_comp_part/codes/SuppFig9_SuppFig17b.py
- author_summary_comp_part/codes/SuppFig10_SuppFig11.tcl
- author_summary_comp_part/codes/SuppFig12b.tcl
- author_summary_comp_part/codes/SuppFig13a_step4.gp
