# Supplementary material for: Human aminolevulinate synthase structure reveals a eukaryotic-specific autoinhibitory loop regulating substrate binding and product release
Source: Nat Commun. 2020 Jun 4;11:2813. doi: 10.1038/s41467-020-16586-x (PMC7272653; doi:10.1038/s41467-020-16586-x)
Supplement: Supplementary file 6 — Supplementary Software 1 [file 41467_2020_16586_MOESM6_ESM.zip › author_summary_comp_part/ALAS2_revision_figure_details_comp_part.xls]

## Sheet: Sheet1
MAIN MANUSCRIPT
Figure number	Software used
4	Pymol used to generate images
SUPPORTING INFORMATION
Figure number	Software used
9	In house Tcl code used to calculate distances (code attached), in-house Python code used to calculate probabilities and plot graphs (code attached)
10	In house Tcl code used to calculate distances (same code as Fig 9), Xmgrace used to plot graphs
11	In house Tcl code used to calculate distances (same code as Fig 9), Xmgrace used to plot graphs
12a	Pymol used to generate images
12b	In house Tcl code used to calculate distances (code attached), Xmgrace used to plot graphs
12c	GROMACS SASA module used to calculate SASA, Xmgrace used to plot graphs
13a	DCCM performed using Perl, C and Gnuplot (all codes attached)
13b	Pymol used to generate images
17b	In house Tcl code used to calculate distances (same code as Fig 9), in-house Python code used to calculate probabilities and plot graphs (code attached)
