# Supplementary material for: Human aminolevulinate synthase structure reveals a eukaryotic-specific autoinhibitory loop regulating substrate binding and product release
Source: Nat Commun. 2020 Jun 4;11:2813. doi: 10.1038/s41467-020-16586-x (PMC7272653; doi:10.1038/s41467-020-16586-x)
Supplement: Supplementary file 6 — Supplementary Software 1 [file 41467_2020_16586_MOESM6_ESM.zip › author_summary_comp_part/codes/SuppFig13a_step1.pl]

#print "Enter file name to extract data from: ";
#$input = <STDIN>;
#chomp($input);

#print "Enter file name to extract data to: ";
#$out = <STDIN>;
#chomp ($input);

#open (IN," < $input") or die ("Unable to open");
#open (OUT, "> $out") or die ("Unable to open");

open (IN," < $ARGV[0]") or die ("Unable to open");
open (OUT, "> $ARGV[1]") or die ("Unable to open");
$init=0;
while ($line=<IN>)
{
	if ($line =~ m/CA/)
	{
          chomp ($line);
		  @a=split /\s+/, $line;
#  @a = split(' ',$line);
          print OUT $a[4]."  ". $a[5]."  ". $a[6]."  ". $a[7];
          print OUT "\n";
	      $resnr++;	 	
              @a={};
	      $totres=$resnr;
	}
	if ($line =~ /\bENDMDL\b/)
	{   $init++; 
	    $resnr=0;
	
            
            next;
   	}
}
print "No.of residues are=".$totres."\n";
print "No. of frames are=".$init."\n";

close OUT;
