# Supplementary material for: Human aminolevulinate synthase structure reveals a eukaryotic-specific autoinhibitory loop regulating substrate binding and product release
Source: Nat Commun. 2020 Jun 4;11:2813. doi: 10.1038/s41467-020-16586-x (PMC7272653; doi:10.1038/s41467-020-16586-x)
Supplement: Supplementary file 6 — Supplementary Software 1 [file 41467_2020_16586_MOESM6_ESM.zip › author_summary_comp_part/codes/README]

(1) The file names of the codes indicate the figures for which they were used.
(2) Certain codes are common to more than one figure, e.g, "SuppFig10_SuppFig11.tcl".
(3) Supp Fig 13a was generated using a sequence of codes, and these have been named appropriately.
