# Supplementary material for: Human aminolevulinate synthase structure reveals a eukaryotic-specific autoinhibitory loop regulating substrate binding and product release
Source: Nat Commun. 2020 Jun 4;11:2813. doi: 10.1038/s41467-020-16586-x (PMC7272653; doi:10.1038/s41467-020-16586-x)
Supplement: Supplementary file 6 — Supplementary Software 1 [file 41467_2020_16586_MOESM6_ESM.zip › author_summary_comp_part/codes/SuppFig13a_step2.c]

#include<stdio.h>
#include<stdlib.h>

int main(int argc, char * argv[]){
	FILE * inp = NULL;
	FILE * out = NULL;
	float ***array;
	float ** mean;
	float tempFloat;
	int count,linecount,rescount,i,j,k,framecount;
	if (argc!=4){
		printf("Syntax: ./a.out <inputfile> <outputfile> <ResidueCount> \n");
		return 1;
	}
	inp = fopen(argv[1],"r");
	out = fopen(argv[2],"w");
	rescount=atoi(argv[3]);
	if (inp == NULL){
		printf("I/O error: Unable to open file %s\n", argv[1]);
		return 1;
	}
    if (out == NULL){
        printf("I/O error: Unable to open file %s\n", argv[2]);
        return 1;
    }
	/*Reading the data*/
	printf("Calculating number of lines\n");
	count=0;
	while(fscanf(inp,"%f",&tempFloat)!=EOF){
		count++;
	}
	if (count%4!=0){
		printf("FormatError: Each line should have 4 numbers\n");
		return 1;
	}
	linecount = count/4;
	printf("%d lines read\n", linecount);
	/*Checking if the lines are correct*/
    if (linecount%rescount != 0){
		 printf(" Format Error:Frame Count is not an integer\n");
		 return 1;
	}
	framecount = linecount/rescount;
	rewind(inp);
	
	array = (float ***)(malloc(sizeof(float **)*framecount));
	for(i=0;i<framecount;i++){
		array[i] = (float **)(malloc(sizeof(float *)*rescount));
		for(j=0;j<rescount;j++){
			array[i][j]=(float *)(malloc(sizeof(float)*4));
		}
	}
	
	printf("memory allocation done\n");
	/*Reading data from input file into array*/
	for (i=0;i<framecount;i++){
		for(j=0;j<rescount;j++){
			fscanf(inp,"%f%f%f%f",&array[i][j][0], &array[i][j][1], &array[i][j][2], &array[i][j][3]);
		}
	}
	count=rescount*3;
	printf("Allocating memory for mean and std. dev.\n");
	mean = (float **)(malloc(sizeof(float *)*rescount));
	for(j=0;j<rescount;j++){
		mean[j] = (float *)(malloc(sizeof(float)*4));
	}
	/*Initializing value of mean and stddev matrix*/
	for(i=0;i<rescount;i++){
		for(j=0;j<4;j++){
			mean[i][j]=0.0;
		}
	}
	/*Calculating mean*/
	for(i=0;i<framecount;i++){
		for (j=0;j<rescount;j++){
			/*Change the number of equiv to match your starting index in pdb*/
			if(array[i][j][0] == j+1){
				mean[j][0]=j+1;
				mean[j][1]+=array[i][j][1];
				mean[j][2]+=array[i][j][2];
				mean[j][3]+=array[i][j][3];
			}
		}
	}
	for (i=0;i<rescount;i++){
		for (j=1;j<4;j++){
			mean[i][j]/=(float)framecount;
		}
	}
	printf("Mean is now calcuated\n");
	printf("Calculating deviations from mean\n");
	for(i=0;i<framecount;i++){
		for(j=0;j<rescount;j++){
			if(array[i][j][0] == mean[j][0]){
				array[i][j][1] -= mean[j][1];
				array[i][j][2] -= mean[j][2];
				array[i][j][3] -= mean[j][3];
				fprintf(out,"%0.4f  %0.4f  %0.4f\n",array[i][j][1],array[i][j][2], array[i][j][3]);
			}
		}
		printf("Processing frame:%d\n", i);
	}
	/*Freeing up the memory*/
	for(i=0;i<framecount;i++){
		for(j=0;j<rescount;j++){
			free(array[i][j]);
		}
	}
	for(i=0;i<framecount;i++){
		free(array[i]);
	}
	for (i=0;i<rescount;i++){

			free(mean[i]);
		
	}
	
fclose(inp);
fclose(out);
return 0;
}
