# Supplementary material for: Human aminolevulinate synthase structure reveals a eukaryotic-specific autoinhibitory loop regulating substrate binding and product release
Source: Nat Commun. 2020 Jun 4;11:2813. doi: 10.1038/s41467-020-16586-x (PMC7272653; doi:10.1038/s41467-020-16586-x)
Supplement: Supplementary file 6 — Supplementary Software 1 [file 41467_2020_16586_MOESM6_ESM.zip › author_summary_comp_part/codes/SuppFig13a_step3.c]

#include<stdio.h>
#include<stdlib.h>
#include<math.h>
int main(int argc,char * argv[]){
	/*Declaring the variables to be used*/
	FILE * inputFile = NULL;
	FILE * outputFile = NULL;
	float *** array;
	float ** tempArray;
	float tempFloat,tempFloat1,tempFloat2;
	int count,lineCount,residueCount,frameCount,i,j,k;

	/*Checking the command line argument*/
	if(argc!=4){
		printf("Error Usage: ./a.out <inputFile> <outputFile> <residue number>\n");
		return 1;
	}
	
	/*Opening the Input and Output File*/
	inputFile = fopen(argv[1],"r");
	outputFile= fopen(argv[2],"w");

	residueCount = atoi(argv[3]);
	if(inputFile==NULL){
		/*Unable to open the file; Returning an error*/
		printf("I/O Error: Unable to open the file %s\n",argv[1]);
		return 1;
	}
	if(outputFile==NULL){
		/*Unable to open the file; Returning an error*/
		printf("I/O Error: Unable to open the file %s\n",argv[1]);
		fclose(inputFile);
		return 1;
	}
	/*Succesfully opened the file*/
	
	//Reading the file
	count=0;
	//Calculating the number of lines in the file
	printf("Counting the number of lines in the file\n");
	while(fscanf(inputFile,"%f",&tempFloat)!=EOF){
		count++;
	}
	//Assuming that there are three number on each line, number of lines = count/3
	if(count%3!=0){
		printf("Error: Some problem with the file format. Each line should have 3 numbers\n");
		return;
	}
	lineCount = count/3;	
	printf("%d lines read\n",lineCount);
	if(lineCount%residueCount!=0){
		printf("Error: Some problem with the file format. Frame Count is not an integer\n");
		return;
	}
	frameCount = lineCount/residueCount;
	//Done reading the file
	
	//Rewinding the pointer to the beginning of the file
	rewind(inputFile);
	//Allocating memory for the array
	printf("Allocating memory for the program to run\n");
	array =(float ***)(malloc(sizeof(float **)*frameCount));
	for(i=0;i<frameCount;i++){
		array[i] = (float **)(malloc(sizeof(float *)*residueCount));
		for(j=0;j<residueCount;j++){
			array[i][j] = (float *)(malloc(sizeof(float)*residueCount));
		}
	}
	tempArray = (float **)(malloc(sizeof(float *)*residueCount));
	printf("tempArray allocated\n");
	for(j=0;j<residueCount;j++){
		tempArray[j] = (float *)(malloc(sizeof(float)*3));
	}
	printf("Memory allocation complete\n");

	/*Started reading the frames*/
	for(i=0;i<frameCount;i++){
		for(j=0;j<residueCount;j++){
			fscanf(inputFile,"%f%f%f",&tempArray[j][0],&tempArray[j][1],&tempArray[j][2]);
		}
		for(j=0;j<residueCount;j++){
			for(k=0;k<residueCount;k++){
				tempFloat = tempArray[j][0]*tempArray[k][0] + tempArray[j][1]*tempArray[k][1] + tempArray[j][2]*tempArray[k][2];
				tempFloat1= tempArray[j][0]*tempArray[j][0]+tempArray[j][1]*tempArray[j][1]+tempArray[j][2]*tempArray[j][2];
				tempFloat2= tempArray[k][0]*tempArray[k][0]+tempArray[k][1]*tempArray[k][1]+tempArray[k][2]*tempArray[k][2];
				tempFloat = tempFloat/sqrt(tempFloat1*tempFloat2);
				array[i][j][k] = tempFloat;
			}
		}
		printf("Completed processing frame %d\n",i);
	}
	/*End reading the frames*/

	/*Calculating the final averages here*/
	printf("Writing output to the file\n");
	for(i=0;i<residueCount;i++){
		/*To get upper triangle only, put j=1*/
		for(j=0;j<residueCount;j++){
			//Calculating mean here	
			tempFloat = 0;
			for(k=0;k<frameCount;k++){
				tempFloat += array[k][i][j];
			}
			tempFloat = tempFloat/frameCount;
			fprintf(outputFile,"%d %d %f\n",i+1,j+1,tempFloat);
		}
		if(i!=residueCount-1){
			fprintf(outputFile,"\n");
		}
	}
	/*Ending the process*/

	/*Closing the file*/
	fclose(inputFile);
	fclose(outputFile);
	/*Freeing the allocated memory*/
	for(i=0;i<frameCount;i++){
		for(j=0;j<residueCount;j++){
			free(array[i][j]);
		}
	}
	for(i=0;i<frameCount;i++){
		free(array[i]);
	}
	return 1;
}
