# Supplementary material for: Human aminolevulinate synthase structure reveals a eukaryotic-specific autoinhibitory loop regulating substrate binding and product release
Source: Nat Commun. 2020 Jun 4;11:2813. doi: 10.1038/s41467-020-16586-x (PMC7272653; doi:10.1038/s41467-020-16586-x)
Supplement: Supplementary file 6 — Supplementary Software 1 [file 41467_2020_16586_MOESM6_ESM.zip › author_summary_comp_part/codes/SuppFig9_SuppFig17b.py]

# Calculate 2d probability distribution for distance between charge centres of salt bridges
# Syntax: python probdist_2d.py file1.dat file2.dat output_image
# file1 and file2 should have single column data for the two salt bridges

import matplotlib.pyplot as plt
import numpy as np
import sys

fig = plt.figure()
ax = fig.gca()

# Read the two files
dist1 = np.loadtxt(sys.argv[1])
dist2 = np.loadtxt(sys.argv[2])
print dist1.min(), dist1.max()
print dist2.min(), dist2.max()

# Two-dimensional binning
bi_hist, x, y = np.histogram2d(dist2, dist1, bins = 200, range = [[0, 20], [0, 20]], normed = True)

# Set axis labels
ax.set_xlim(0, 20)
ax.set_ylim(0, 20)
ax.set_aspect(1)
ax.set_xlabel('R511-E569 distance (Angstroms)')
ax.set_ylabel('R293-E571 distance (Angstroms)')

# Plot graph
CS = ax.contourf(bi_hist, [0, 0.1, 0.2, 0.3, 0.4, 0.5, 0.6, 0.7, 0.8, 0.9, 1.0], cmap = plt.cm.Spectral_r, extent=(0, 20, 0, 20))
CB = plt.colorbar(CS, ticks=[0, 0.1, 0.2, 0.3, 0.4, 0.5, 0.6, 0.7, 0.8, 0.9, 1])
plt.savefig(sys.argv[3] + ".eps", format = 'eps')
plt.show()
