# Supplementary material for: Human aminolevulinate synthase structure reveals a eukaryotic-specific autoinhibitory loop regulating substrate binding and product release
Source: Nat Commun. 2020 Jun 4;11:2813. doi: 10.1038/s41467-020-16586-x (PMC7272653; doi:10.1038/s41467-020-16586-x)
Supplement: Supplementary file 6 — Supplementary Software 1 [file 41467_2020_16586_MOESM6_ESM.zip › author_summary_comp_part/codes/SuppFig10_SuppFig11.tcl]

# Calculate distance between sidechain charge centres of residues involved in salt bridges

# Selection for the residue sidechains
# Chain A
set res511A [atomselect top "(protein and resid 511 and noh and (name NH1 NH2 CZ NE) and index<6884)"]
set res569A [atomselect top "(protein and resid 569 and noh and (name OE1 OE2 CD) and index<6884)"]
set res514A [atomselect top "(protein and resid 514 and noh and (name OE1 OE2 CD) and index<6884)"]
set res572A [atomselect top "(protein and resid 572 and noh and (name NH1 NH2 CZ NE) and index<6884)"]
set res299A [atomselect top "(protein and resid 299 and noh and (name NZ) and index<6884)"]
set res293A [atomselect top "(protein and resid 293 and noh and (name NH1 NH2 CZ NE) and index<6884)"]
set res571A [atomselect top "(protein and resid 571 and noh and (name OE1 OE2 CD) and index<6884)"]
set res303A [atomselect top "(protein and resid 303 and noh and (name NH1 NH2 CZ NE) and index<6884)"]
set res159A [atomselect top "(protein and resid 159 and noh and (name OD1 OD2 CG) and index<6884)"]
# Chain B
set res511B [atomselect top "(protein and resid 511 and noh and (name NH1 NH2 CZ NE) and index>6883)"]
set res569B [atomselect top "(protein and resid 569 and noh and (name OE1 OE2 CD) and index>6883)"]
set res514B [atomselect top "(protein and resid 514 and noh and (name OE1 OE2 CD) and index>6883)"]
set res572B [atomselect top "(protein and resid 572 and noh and (name NH1 NH2 CZ NE) and index>6883)"]
set res299B [atomselect top "(protein and resid 299 and noh and (name NZ) and index>6883)"]
set res293B [atomselect top "(protein and resid 293 and noh and (name NH1 NH2 CZ NE) and index>6883)"]
set res571B [atomselect top "(protein and resid 571 and noh and (name OE1 OE2 CD) and index>6883)"]
set res303B [atomselect top "(protein and resid 303 and noh and (name NH1 NH2 CZ NE) and index>6883)"]
set res159B [atomselect top "(protein and resid 159 and noh and (name OD1 OD2 CG) and index>6883)"]

# Get number of frames loaded into top molecule
# (remember that gro and xtc files should be loaded in vmd)
set numframes [molinfo top get numframes]

# Open file for writing output
set res511Ares569A [open "distance_511-569_chainA.dat" w]
set res511Ares514A [open "distance_511-514_chainA.dat" w]
set res572Ares569A [open "distance_572-569_chainA.dat" w]
set res299Ares569A [open "distance_299-569_chainA.dat" w]
set res293Ares571A [open "distance_293-571_chainA.dat" w]
set res299Ares571A [open "distance_299-571_chainA.dat" w]
set res303Ares571A [open "distance_303-571_chainA.dat" w]
set res572Ares571A [open "distance_572-571_chainA.dat" w]
set res511Ares159A [open "distance_511-159_chainA.dat" w]
set res511Bres569B [open "distance_511-569_chainB.dat" w]
set res511Bres514B [open "distance_511-514_chainB.dat" w]
set res572Bres569B [open "distance_572-569_chainB.dat" w]
set res299Bres569B [open "distance_299-569_chainB.dat" w]
set res293Bres571B [open "distance_293-571_chainB.dat" w]
set res299Bres571B [open "distance_299-571_chainB.dat" w]
set res303Bres571B [open "distance_303-571_chainB.dat" w]
set res572Bres571B [open "distance_572-571_chainB.dat" w]
set res511Bres159B [open "distance_511-159_chainB.dat" w]

# Loop over all frames except the first one (initial gro file)
for {set i 1} {$i < $numframes} {incr i} {
     # Advance to frame $i
     animate goto $i
     # Get the center of mass positions
     set COMres511A [measure center $res511A weight mass ]
     set COMres569A [measure center $res569A weight mass ]
     set COMres514A [measure center $res514A weight mass ]
     set COMres572A [measure center $res572A weight mass ]
     set COMres299A [measure center $res299A weight mass ]
     set COMres293A [measure center $res293A weight mass ]
     set COMres571A [measure center $res571A weight mass ]
     set COMres303A [measure center $res303A weight mass ]
     set COMres159A [measure center $res159A weight mass ]
     set COMres511B [measure center $res511B weight mass ]
     set COMres569B [measure center $res569B weight mass ]
     set COMres514B [measure center $res514B weight mass ]
     set COMres572B [measure center $res572B weight mass ]
     set COMres299B [measure center $res299B weight mass ]
     set COMres293B [measure center $res293B weight mass ]
     set COMres571B [measure center $res571B weight mass ]
     set COMres303B [measure center $res303B weight mass ]
     set COMres159B [measure center $res159B weight mass ]
     # Find the vector between two points
     set DISTres511Ares569A [veclength [vecsub $COMres511A $COMres569A] ]
     set DISTres511Ares514A [veclength [vecsub $COMres511A $COMres514A] ]
     set DISTres572Ares569A [veclength [vecsub $COMres572A $COMres569A] ]
     set DISTres299Ares569A [veclength [vecsub $COMres299A $COMres569A] ]
     set DISTres293Ares571A [veclength [vecsub $COMres293A $COMres571A] ]
     set DISTres299Ares571A [veclength [vecsub $COMres299A $COMres571A] ]
     set DISTres303Ares571A [veclength [vecsub $COMres303A $COMres571A] ]
     set DISTres572Ares571A [veclength [vecsub $COMres572A $COMres571A] ]
     set DISTres511Ares159A [veclength [vecsub $COMres511A $COMres159A] ]
     set DISTres511Bres569B [veclength [vecsub $COMres511B $COMres569B] ]
     set DISTres511Bres514B [veclength [vecsub $COMres511B $COMres514B] ]
     set DISTres572Bres569B [veclength [vecsub $COMres572B $COMres569B] ]
     set DISTres299Bres569B [veclength [vecsub $COMres299B $COMres569B] ]
     set DISTres293Bres571B [veclength [vecsub $COMres293B $COMres571B] ]
     set DISTres299Bres571B [veclength [vecsub $COMres299B $COMres571B] ]
     set DISTres303Bres571B [veclength [vecsub $COMres303B $COMres571B] ]
     set DISTres572Bres571B [veclength [vecsub $COMres572B $COMres571B] ]
     set DISTres511Bres159B [veclength [vecsub $COMres511B $COMres159B] ]
     # Write the frame number and distance to file. Separated by a 'tabulator'
     set time [expr ($i - 1) / 100.0]
     puts $res511Ares569A "$time\t$DISTres511Ares569A"
     puts $res511Ares514A "$time\t$DISTres511Ares514A"
     puts $res572Ares569A "$time\t$DISTres572Ares569A"
     puts $res299Ares569A "$time\t$DISTres299Ares569A"
     puts $res293Ares571A "$time\t$DISTres293Ares571A"
     puts $res299Ares571A "$time\t$DISTres299Ares571A"
     puts $res303Ares571A "$time\t$DISTres303Ares571A"
     puts $res572Ares571A "$time\t$DISTres572Ares571A"
     puts $res511Ares159A "$time\t$DISTres511Ares159A"
     puts $res511Bres569B "$time\t$DISTres511Bres569B"
     puts $res511Bres514B "$time\t$DISTres511Bres514B"
     puts $res572Bres569B "$time\t$DISTres572Bres569B"
     puts $res299Bres569B "$time\t$DISTres299Bres569B"
     puts $res293Bres571B "$time\t$DISTres293Bres571B"
     puts $res299Bres571B "$time\t$DISTres299Bres571B"
     puts $res303Bres571B "$time\t$DISTres303Bres571B"
     puts $res572Bres571B "$time\t$DISTres572Bres571B"
     puts $res511Bres159B "$time\t$DISTres511Bres159B"
}

# Close and clean up everything
$res511Ares569A close
$res511Ares514A close
$res572Ares569A close
$res299Ares569A close
$res293Ares571A close
$res299Ares571A close
$res303Ares571A close
$res572Ares571A close
$res511Ares159A close
$res511Bres569B close
$res511Bres514B close
$res572Bres569B close
$res299Bres569B close
$res293Bres571B close
$res299Bres571B close
$res303Bres571B close
$res572Bres571B close
$res511Bres159B close
unset numframes
unset output
