# Supplementary material for: Human aminolevulinate synthase structure reveals a eukaryotic-specific autoinhibitory loop regulating substrate binding and product release
Source: Nat Commun. 2020 Jun 4;11:2813. doi: 10.1038/s41467-020-16586-x (PMC7272653; doi:10.1038/s41467-020-16586-x)
Supplement: Supplementary file 6 — Supplementary Software 1 [file 41467_2020_16586_MOESM6_ESM.zip › author_summary_comp_part/codes/SuppFig12b.tcl]

# Calculate distance between Ct-ext (each monomer) and catalytic core (two monomers taken together)

# Selection for Ct-ext of two chains and catalytic core
# Ct-ext of monomer A
set ctExtA [atomselect top "protein and noh and index<6884 and (resid 545 to 578)"]
# Ct-ext of monomer B
set ctExtB [atomselect top "protein and noh and index>6883 and (resid 545 to 578)"]
# Catalytic core of dimer
set catalyticCore [atomselect top "protein and noh and (resid 143 to 544)"]

# Get number of frames loaded into top molecule
# (remember that gro and xtc files should be loaded in vmd)
set numframes [molinfo top get numframes]

# Open file for writing output
set chainA [open "distance_ct-ext_catalytic-core_chainA.dat" w]
set chainB [open "distance_ct-ext_catalytic-core_chainB.dat" w]

# Loop over all frames except the first one (initial gro file)
for {set i 1} {$i < $numframes} {incr i} {
     # Advance to frame $i
     animate goto $i
     # Get the center of mass positions
     set COMctExtA [measure center $ctExtA weight mass ]
     set COMctExtB [measure center $ctExtB weight mass ]
     set COMcatalyticCore [measure center $catalyticCore weight mass ]
     # Find the vector between two points
     set distA [veclength [vecsub $COMctExtA $COMcatalyticCore] ]
     set distB [veclength [vecsub $COMctExtB $COMcatalyticCore] ]
     # Write the frame number and distance to file. Separated by a 'tabulator'.
     set time [expr ($i - 1) / 100.0]
     puts $chainA "$time\t$distA"
     puts $chainB "$time\t$distB"
}

# Close and clean up everything
$chainA close
$chainB close
unset numframes
unset output
