# Supplementary material for: Human aminolevulinate synthase structure reveals a eukaryotic-specific autoinhibitory loop regulating substrate binding and product release
Source: Nat Commun. 2020 Jun 4;11:2813. doi: 10.1038/s41467-020-16586-x (PMC7272653; doi:10.1038/s41467-020-16586-x)
Supplement: Supplementary file 6 — Supplementary Software 1 [file 41467_2020_16586_MOESM6_ESM.zip › author_summary_comp_part/codes/SuppFig13a_step4.gp]

set term post "Helvetica" 25
set output "dccm.ps"
set pm3d map
set size square
set palette defined (-1 "red", -0.4 "light-red", -0.3 "orange", -0.1 "white", 0.1 "white", 0.3 "dark-turquoise", 0.4 "blue", 1.0 "navy")
set xrange [1:884]
set yrange [1:884]
set cbrange [-1:1]
set xlabel "Residue"
set ylabel "Residue"
set cblabel "Correlation"
set xtics ("137" 1, "200" 64, "300" 164, "400" 264, "500" 364, "137" 443, "200" 506, "300" 606, "400" 706, "500" 806)
set ytics ("137" 1, "200" 64, "300" 164, "400" 264, "500" 364, "137" 443, "200" 506, "300" 606, "400" 706, "500" 806)
splot 'dccm.txt' notitle
