# Supplementary material for: Human aminolevulinate synthase structure reveals a eukaryotic-specific autoinhibitory loop regulating substrate binding and product release
Source: Nat Commun. 2020 Jun 4;11:2813. doi: 10.1038/s41467-020-16586-x (PMC7272653; doi:10.1038/s41467-020-16586-x)
Supplement: Supplementary file 7 — Supplementary Data 1 [file 41467_2020_16586_MOESM7_ESM.xlsx]

## Sheet: Sheet1
	Supplementary Data 1
	Data collection and refinement statistics for fragment-bound hsALAS2 structures
	Fragment 1- 5QQY	Fragment 2 -5QR1	Fragment 3 - 5QRA	Fragment 4 -5QRC	Fragment 5 - 5QRD	Fragment 6 – 5QQW	Fragment 7 – 5QQX	Fragment 8 – 5QRE	Fragment 9 – 5QQU
Beamline	Diamond Beamline I04-1	Diamond Beamline I04-1	Diamond Beamline I04-1	Diamond Beamline I04-1	Diamond Beamline I04-1	Diamond Beamline I04-1	Diamond Beamline I04-1	Diamond Beamline I04-1	Diamond Beamline I04
Wavelength (Å)	0.91587	0.91587	0.91587	0.91587	0.91587	0.91587	0.91587	0.91587	0.9795
Unit cell parameters (a,b,c)	125.70 Å, 108.46 Å, 75.70Å	125.76 Å, 108.41 Å, 75.74 Å	125.85 Å, 108.40 Å, 75.75 Å	125.73 Å, 108.17 Å, 75.62	127.97 Å, 108.83 Å, 76.08 Å	126.24 Å, 108.73 Å, 75.95 Å	125.01 Å, 108.05 Å, 75.69 Å	125.85 Å, 108.49 Å, 75.75	126.10 Å, 108.53 Å, 75.72 Å
(α, β, γ)	90.0°, 108.98°, 90.0°	90.0°, 109.11°, 90.0°	90.0°, 109.01°, 90.0°	90.0°, 109.06°, 90.0°	90.0°, 109.15°, 90.0°	90.0°, 109.10°, 90.0°	90.0°, 109.15°, 90.0°	90.0°, 109.14°, 90.0°	90.0°, 109.0°, 90.0°
Space group	C 1 2 1	C 1 2 1	C 1 2 1	C 1 2 1	C 1 2 1	C 1 2 1	C 1 2 1	C 1 2 1	C 1 2 1
Resolution range (Å)	71.69 – 1.49 (1.65 – 1.49)	80.09 – 1.44 (1.62 – 1.44)	60.38 – 1.73 (1.95 – 1.73)	79.99 – 1.83 (2.0 – 1.83)	71.87 – 1.76 (1.86 – 1.76)	55.70 – 1.56 (1.73 – 1.56)	71.51 – 1.51 (1.66 – 1.51)	71.56 – 1.68 (1.87 – 1.68)	55.57 – 1.55 (1.74 – 1.55)
Unique reflections	100570	110686	67094	57544	80975	95508	99014	68247	90137
Rpim (%)	0.032 (0.412)	0.027 (0.339)	0.057 (0.485)	0.061 (0.468)	0.032 (0.524)	0.039 (0.455)	0.028 (0.405)	0.063 (0.449)	0.045 (0.462)
I/sig(I)	12.6 (1.7)	14.0 (1.8)	9.3 (1.6)	8.9 (1.6)	12.6 (1.4)	11.2 (1.6)	14.0 (1.6)	8.5 (1.6)	10.0 (1.7)
CC1/2	0.99 (0.70)	1.0 (0.80)	1.0 (0.60)	1.0 (0.60)	1.0 (0.50)	1.0 (0.60)	1.0 (0.70)	1.0 (0.70)	1.0 (0.6)
Completeness (%)	93.3 (79.6)	95.1 (70.2)	93.8 (61.8)	94.0 (72.3)	95.0 (68.7)	95.1 (69.2)	95.5 (78.3)	94.7 (74.6)	94.8 (70.4)
Multiplicity	3.4 (2.7)	3.4 (3.0)	3.4 (3.1)	3.4 (3.4)	3.5 (3.3)	3.4 (3.0)	3.4 (2.5)	3.4 (3.4)	3.4 (3.2)
Rcryst (%)	0.2	0.21	0.2	0.2	0.22	0.2	0.2	0.21	0.21
Rfree (%)	0.23	0.23	0.23	0.238	0.25	0.23	0.23	0.24	0.23
Wilson B factor (Å2)	17.8	19.2	22.6	23.8	29.2	20.4	18.2	20	19.3
Average total B factor (Å2)	21	22	25	27	33	22	21	23	22
R.m.s.d. bond length (Å2)	0.009	0.01	0.008	0.007	0.008	0.009	0.009	0.008	0.009
R.m.s.d. bond angle (°)	1.62	1.662	1.519	1.484	1.559	1.595	1.619	1.482	1.573
Clashscore	6	6	6	6	6	6	5	6	6
Ramachadran favoured (%)	97.3	97.2	97	96.5	96.7	97.4	96.8	96.6	96.9
Ramachandran disallowed (%)	0	0	0	0.1	0.1	0	0.1	0.1	0
Rotamer outliers (%)	0	0	0	0.1	0.1	0	0.1	0.1	0
	Data from highest resolution shell shown in parenthesis.
	Anisotropic data truncated in STARANISO using local I/sigI cut off at 1.7.
