# Supplementary material for: Human aminolevulinate synthase structure reveals a eukaryotic-specific autoinhibitory loop regulating substrate binding and product release
Source: Nat Commun. 2020 Jun 4;11:2813. doi: 10.1038/s41467-020-16586-x (PMC7272653; doi:10.1038/s41467-020-16586-x)
Supplement: Supplementary file 9 — Source Data [file 41467_2020_16586_MOESM9_ESM.xlsx]

## Sheet: Fig3c
	DSF
Cycles	hsALAS2ΔN142			hsALAS2ΔN142ΔC545			hsALAS2ΔN142 R511E			hsALAS2ΔN142ΔC545 R511E
	Fluorescence (dR)	Fluorescence (dR)	Fluorescence (dR)	Fluorescence (dR)	Fluorescence (dR)	Fluorescence (dR)	Fluorescence (dR)	Fluorescence (dR)	Fluorescence (dR)	Fluorescence (dR)	Fluorescence (dR)	Fluorescence (dR)
1	1020.36	1411.19	1562.35	2168.91	1331.45	1853.27	1571.8	1418.62	2556.76	1459.18	1740.91	1781.41
2	777.358	1140.29	1297.85	1762.24	1056.15	1484.83	1212.06	1129.3	2053.03	1146.99	1415.38	1438.96
3	574.244	899.71	1060.61	1361.77	779.561	1172.96	899.402	821.945	1519.45	893.408	1113.27	1096.42
4	425.315	689.462	821.231	1025.69	527.656	907.847	654.11	614.242	1106.15	680.025	821.285	816.96
5	290.56	506.434	620.254	711.862	301.979	626.536	447.05	440.535	737.278	443.71	553.905	580.086
6	134.195	350.702	443.522	413.668	93.3774	341.826	231.29	209.493	323.101	257.528	312.391	330.962
7	-17.9281	195.847	259.871	164.798	-87.5322	90.4283	83.0739	56.1177	-80.3991	103.612	101.388	100.198
8	-132.638	39.9499	81.4694	-32.2976	-244.989	-56.3101	-21.8497	-22.3691	-51.8961	-46.7696	-42.9999	-44.3334
9	-202.098	-58.8494	-67.6269	-132.913	-298.517	-75.0508	-103.12	-66.6708	167.164	-109.529	-109.183	-101.455
10	-218.031	-127.394	-159.288	-124.701	-192.957	-42.6813	-60.5063	-24.0218	78.0756	-55.0817	-58.1863	-64.8838
11	-210.899	-170.521	-177.36	-46.6586	24.9647	83.6139	102.402	56.944	-48.0618	107.768	108.981	110.474
12	-151.746	-137.841	-165.124	171.772	403.674	476.884	364.965	256.015	-64.8821	464.975	409.539	512.649
13	51.5257	-19.5592	-130.896	704.11	1154.42	1326.7	880.967	742.122	131.514	1171.63	1085.78	1339.65
14	457.059	278.368	19.5505	1743.64	2512.19	2919.48	1843.34	1567.57	660.872	2368	2400.37	2789.82
15	1139.46	857.62	339.404	3588.68	4889.18	5750.69	3492.83	3019.14	1733.66	4325.71	4674.62	5261.6
16	2477.81	2047.65	1020.06	6845.22	9059.91	10714.2	6230.7	5661.08	3881.48	7552.2	8423.43	9399.58
17	4988.37	4269.82	2462.09	12382.7	16058	18949.4	10017.1	9582.7	7730.87	12784.1	14493.9	15963.3
18	9343.56	8210.94	5199.59	21002.1	25925.4	28695.8	14326.1	14145.8	12709.6	20809.6	23293.5	24970.3
19	16547.7	14753.7	9816.79	30325	35499.6	36714.5	18548.7	18617.5	17744.5	29922.3	32220.5	33832.3
20	26830.8	24521.3	16998	37424	42033.1	42001.3	22301.4	22663.7	22237.4	37256.6	38671.6	40247.9
21	36903.6	34724.3	26256.1	41946.6	45983.2	45207.7	25242.3	25892.1	25657.9	42320.4	42814.8	44251.1
22	43952	42109	34574	44373.9	48377.9	47020.4	27237.2	28061.3	27863.2	45501.5	45092.1	46433.9
23	48219.7	46594.3	39959.6	45698.7	49738.6	47684.4	28355.1	29413.4	29214.4	47114.5	46116.2	47494.4
24	50525.2	49020.4	43345.4	46491.5	50304.7	47786.3	28760.4	30102.6	29888.7	47851	46594.2	47961.2
25	51948.4	50491.5	45524.6	47060.8	50448.5	47700.9	28886.6	30367.3	30000.1	48262.2	46835.5	48202.5
26	52990.4	51531.8	46781.6	47504.4	50440.3	47553.1	28919.7	30490.5	29921.4	48512.4	46996.2	48345.2
27	53815	52347.9	47573.4	47832.9	50381.4	47384.4	28921.7	30566.6	29779.4	48716.7	47108.2	48414.8
28	54406.1	53121.2	48144.1	48026.4	50305.6	47208.8	28913.4	30626.9	29616.3	48915.6	47195	48440.9
29	54804.7	53765.9	48595.2	48105.4	50224.2	47030.9	28901.7	30682	29446.2	49058.5	47263.9	48396.1
30	55114.7	54160.6	48947.6	48104.5	50140.9	46852.2	28888.9	30735.3	29273.7	49163.4	47275.2	48264.9
31	55375.2	54411.4	49232.9	48032.9	50056.9	46673.2	28875.6	30788	29100.4	49266.8	47268.3	48099.9
32	55586.1	54536.7	49489.7	47927.8	49972.8	46494.2	28862.2	30840.6	28926.9	49339.6	47219	47923.6
33	55759.7	54587.7	49683.6	47811.7	49888.6	46315.1	28848.8	30893.1	28753.3	49368.9	47101.9	47743.4
34	55921.4	54614	49814.6	47691.8	49804.4	46136.1	28835.4	30945.6	28579.6	49386	46961.9	47562
35	56033.5	54632	49879.4	47570.7	49720.2	45957	28821.9	30998	28406	49368.6	46814.3	47380.1
36	56110.2	54647.3	49893.4	47449.2	49636	45777.9	28808.5	31050.5	28232.3	49308.2	46664.1	47198.1
37	56176	54661.7	49877.5	47327.6	49551.7	45598.8	28795	31102.9	28058.7	49264.1	46513.1	47016
38	56212.3	54675.8	49856.7	47205.9	49467.5	45419.8	28781.6	31155.4	27885	49204.5	46361.9	46834
39	56244.2	54689.7	49802.2	47084.2	49383.3	45240.7	28768.1	31207.8	27711.3	49118.2	46210.5	46651.9
40	56279.3	54703.7	49693.5	46962.5	49299	45061.6	28754.7	31260.3	27537.7	49023.2	46059.1	46469.8
41	56297	54717.6	49562.9	46839.4	49214.8	44882.5	28741.3	31312.8	27364	48923.4	45907.7	46287.7
42	56298.9	54731.5	49432.2	46710.8	49130.6	44703.5	28727.8	31365.2	27190.3	48817.9	45755.5	46105.6
43	56260.9	54745.4	49290.6	46552.2	49046.3	44524.4	28714.4	31417.7	27016.7	48693	45578.3	45923.5
44	56217.9	54759.4	49142.7	46370.8	48962.1	44345.3	28700.9	31470.1	26843	48551.5	45371.3	45741.5
45	56198.7	54773.3	48975	46184.8	48877.9	44166.2	28687.5	31522.6	26669.4	48399.9	45147.3	45559.4
46	56163.9	54777.1	48777.4	45954.9	48793.7	43987.2	28674	31575	26494.7	48271.8	44896.2	45377.3
47	56102.9	54763.8	48570	45642.2	48709.4	43808.1	28660.6	31627.5	26283.8	48142.5	44635.4	45194.5
48	56054.2	54684.9	48351.8	45316.7	48625.2	43629	28647.2	31680	26030.5	48000	44368.5	45003.4
49	56010	54544.8	48149.1	45005.2	48541	43449.9	28633.7	31732.4	25756.5	47847	44090	44755.5
50	55906.7	54370	47947	44651.3	48456.7	43270.9	28620.3	31784.9	25463.9	47697.2	43836.9	44475.5
51	55725.3	54151.8	47716.9	44297.1	48372.5	43091.8	28606.8	31837.3	25160.1	47563.7	43581.7	44188.4
52	55517.6	53946.9	47485.6	43927.3	48288.3	42912.7	28593.4	31889.8	24858.6	47419.3	43311.5	43870.5
53	55306.9	53718.8	47274.3	43548.8	48204	42733.6	28579.9	31942.3	24573.4	47278.8	43033.2	43531.3
54	55180.7	53459.9	47054.6	43209.3	48108.1	42554.6	28566.5	31969.9	24269.8	47131.4	42751.7	43201.8
55	55128.6	53201.9	46826.9	42880.3	47947.4	42375.5	28553	31950.9	23933	46969.6	42474.7	42879.3
56	55015	52919.1	46579.5	42519.7	47689.4	42193.6	28539.6	31893.6	23595.4	46816.2	42186.4	42549.4
57	54852.3	52637.9	46327.1	42106.4	47363.2	41971.7	28526.2	31806.1	23271.6	46618.9	41870.2	42226.6
58	54659.2	52381	46086.9	41730.2	46956.4	41707.7	28500.7	31723.4	22961.8	46334.8	41490.7	41880.3
59	54463.1	52117.1	45807.9	41384.5	46515.4	41415	28424.9	31645.3	22652.8	46011.8	41057.1	41468.6
60	54260	51861.9	45463.9	41017.4	46123.3	41024.3	28272.6	31551.8	22329.7	45695.7	40574.7	40996.1
61	54039.3	51612.9	45102	40643.3	45755.4	40559.6	28089	31458.5	21997.8	45416.6	40061.4	40495.5
62	53806.1	51305.9	44662.8	40264.9	45365.7	40109.6	27922.5	31358.8	21663.7	45107.5	39547.9	39995.3
63	53595.4	51006.8	44139.3	39904.7	44969.9	39627.5	27775.6	31256.9	21333.2	44756.1	39053.1	39491.2
64	53394.4	50738.5	43625.2	39548.7	44569.9	39087.7	27594.2	31167	20942.7	44429.8	38912.5	38992.6
65	53150.4	50476	43063.9	39173.4	44164	38556.9	27396.2	31072.3	20787.1	44111.7	38878.2	38503
66	52901.5	50232.4	42475.4	38784.7	43768.4	38063.9	27232.8	30970.7	20813.8	43769.3	38580.8	37997.6
67	52663.4	49958.2	41900.7	38396.3	43373.7	37549.6	27066.3	30862.2	20656.9	43436.2	38219	37532.2
68	52401.9	49680.5	41358.5	37964.7	42977	37010.2	26906.6	30744.7	20407.2	43132.8	37802.1	37058.5
69	52076.2	49411.3	40848.4	37422.8	42583.3	36479.7	26770.9	30559	20096.4	42822.6	37361.3	36528.9
70	51689.5	48991.6	40331.3	36768.9	42224.3	35958.7	26627	30266.5	19703	42517.7	36927.8	36056.8
71	51305.3	48510	39825.2	36103.8	41878.1	35445.6	26474.4	29967.9	19290.6	42221	36498.8	35616.4

## Sheet: Fig3d,e&Table 2
SCoA and Gly titrations						rxn stock mg/mL
e=60.4 mM-1 cm-1				stock uM	stock mg/mL	8.75X	mg/mL rxn	mg/rxn
N = 2 bio reps (Avg = 2 tech reps)			R511E	26	1.3	0.0265306	0.00303207	0.000530612
			His-R511E	34	1.74595	0.0314585	0.00359526	0.00062917
			WT	12	0.6	0.0668041	0.00763476	0.00133608
			His-WT	48	2.48571	0.0635036	0.00725756	0.00127007
ENZYME VARIANT	SCoA uM (Gly=50 mM)	Avg (Abs, 554 nm)	Avg Blank Corr	Conc ALA (nM) in 300 uL final vol	Initial rate ALA prod (nM/h)	Initial rate ALA prod (nmol/h)	Initial rate per mass (nmol ALA/h/mg E)		Gly mM (SCoA=100 uM)	Avg (Abs, 554 nm)	Avg Blank Corr	Conc ALA (nM) in 300 uL final vol	Initial rate ALA prod (nM/h)	Initial rate ALA prod (nmol/h)	Initial rate per mass (nmol ALA/h/mg E)
Untagged-R511E	0	0.02	0.001	16.5563	66.2252	0.0198675	37.4427		0	0.016	-0.002	-33.1126	-132.45	-0.0397351	-74.8854
	0	0.018	-0.001	-16.5563	-66.2252	-0.0198675	-37.4427		0	0.02	0.002	33.1126	132.45	0.0397351	74.8854
	10	0.051	0.031	513.245	2052.98	0.615894	1160.72		5	0.045	0.029	480.132	1920.53	0.576159	1085.84
	10	0.054	0.036	596.026	2384.11	0.715232	1347.94		5	0.048	0.028	463.576	1854.3	0.556291	1048.4
	20	0.07	0.05	827.815	3311.26	0.993377	1872.13		10	0.073	0.057	943.709	3774.83	1.13245	2134.23
	20	0.079	0.061	1009.93	4039.74	1.21192	2284		10	0.077	0.057	943.709	3774.83	1.13245	2134.23
	50	0.113	0.093	1539.74	6158.94	1.84768	3482.17		20	0.107	0.091	1506.62	6026.49	1.80795	3407.28
	50	0.124	0.106	1754.97	7019.87	2.10596	3968.93		20	0.11	0.09	1490.07	5960.26	1.78808	3369.84
	100	0.15	0.13	2152.32	8609.27	2.58278	4867.55		50	0.145	0.129	2135.76	8543.05	2.56291	4830.11
	100	0.156	0.138	2284.77	9139.07	2.74172	5167.09		50	0.157	0.137	2268.21	9072.85	2.72185	5129.65
His-R511E	0	0.015	-0.0015	-24.8344	-99.3377	-0.0298013	-47.3661		0	0.027	-0.0035	-57.947	-231.788	-0.0695364	-110.521
	0	0.018	0.0015	24.8344	99.3377	0.0298013	47.3661		0	0.034	0.0035	57.947	231.788	0.0695364	110.521
	10	0.065	0.05	827.815	3311.26	0.993377	1578.87		5	0.076	0.049	811.258	3245.03	0.97351	1547.29
	10	0.055	0.037	612.583	2450.33	0.735099	1168.36		5	0.072	0.038	629.139	2516.56	0.754967	1199.94
	20	0.083	0.068	1125.83	4503.31	1.35099	2147.26		10	0.113	0.086	1423.84	5695.36	1.70861	2715.66
	20	0.076	0.058	960.265	3841.06	1.15232	1831.49		10	0.104	0.07	1158.94	4635.76	1.39073	2210.42
	50	0.143	0.128	2119.21	8476.82	2.54305	4041.91		20	0.156	0.129	2135.76	8543.05	2.56291	4073.49
	50	0.132	0.114	1887.42	7549.67	2.2649	3599.82		20	0.147	0.113	1870.86	7483.44	2.24503	3568.25
	100	0.171	0.156	2582.78	10331.1	3.09934	4926.08		50	0.207	0.18	2980.13	11920.5	3.57616	5683.93
	100	0.161	0.143	2367.55	9470.2	2.84106	4515.57		50	0.201	0.167	2764.9	11059.6	3.31788	5273.43
Untagged-WT	0	0.016	0.002	33.1126	132.45	0.0397351	29.74		0	0.017	-0.0065	-107.616	-430.464	-0.129139	-96.655
	0	0.012	-0.002	-33.1126	-132.45	-0.0397351	-29.74		0	0.03	0.0065	107.616	430.464	0.129139	96.655
	10	0.056	0.04	662.252	2649.01	0.794702	594.8		5	0.152	0.135	2235.1	8940.4	2.68212	2007.45
	10	0.061	0.049	811.258	3245.03	0.97351	728.63		5	0.144	0.114	1887.42	7549.67	2.2649	1695.18
	20	0.079	0.063	1043.05	4172.19	1.25166	936.81		10	0.208	0.191	3162.25	12649	3.7947	2840.17
	20	0.083	0.071	1175.5	4701.99	1.4106	1055.77		10	0.194	0.164	2715.23	10860.9	3.25828	2438.68
	50	0.135	0.119	1970.2	7880.79	2.36424	1769.53		20	0.241	0.224	3708.61	14834.4	4.45033	3330.88
	50	0.144	0.132	2185.43	8741.72	2.62252	1962.84		20	0.235	0.205	3394.04	13576.2	4.07285	3048.35
	100	0.164	0.148	2450.33	9801.32	2.9404	2200.76		50	0.26	0.243	4023.18	16092.7	4.82781	3613.41
	100	0.167	0.155	2566.23	10264.9	3.07947	2304.85		50	0.251	0.221	3658.94	14635.8	4.39073	3286.27
His-WT	0	0.012	-0.002	-33.1126	-132.45	-0.0397351	-31.2857		0	0.016	-0.001	-16.5563	-66.2252	-0.0198675	-15.6428
	0	0.016	0.002	33.1126	132.45	0.0397351	31.2857		0	0.018	0.001	16.5563	66.2252	0.0198675	15.6428
	10	0.063	0.051	844.371	3377.48	1.01325	797.785		5	0.141	0.125	2069.54	8278.15	2.48344	1955.36
	10	0.056	0.04	662.252	2649.01	0.794702	625.714		5	0.13	0.112	1854.3	7417.22	2.22517	1752
	20	0.081	0.069	1142.38	4569.54	1.37086	1079.36		10	0.187	0.171	2831.13	11324.5	3.39735	2674.93
	20	0.078	0.062	1026.49	4105.96	1.23179	969.856		10	0.171	0.153	2533.11	10132.5	3.03974	2393.35
	50	0.151	0.139	2301.32	9205.3	2.76159	2174.35		20	0.228	0.212	3509.93	14039.7	4.21192	3316.28
	50	0.14	0.124	2052.98	8211.92	2.46358	1939.71		20	0.213	0.195	3228.48	12913.9	3.87417	3050.35
	100	0.174	0.162	2682.12	10728.5	3.21854	2534.14		50	0.252	0.236	3907.28	15629.1	4.68874	3691.71
	100	0.167	0.151	2500	10000	3	2362.07		50	0.235	0.217	3592.72	14370.9	4.31126	3394.5

## Sheet: SuppTableS4
6xHis-WT ALAS2 (MW = 58.8 kDa), 0.025 uM (1.5 ug/mL), exp in E coli
3 bio reps (separate protein preps) per fragment concentration (0, 1, 5 mM), each listed as average of 2 technical reps
WT ALAS2 activities are normalized to (1) WT activity + DMSO and (2) Respective enzyme + DMSO
Group (bio reps A-F)	Content	Sample	Avg (Abs Spectrum)	(1) Norm Activity to WT	Avg Norm Activity to WT	SD	(2) Norm Activity to Enzyme	Avg Norm Activity to Enzyme	SD
	Wavelength [nm]		554
A	WT-1	DMSO	0.145	1.03325	1	0.0638685	1.03325	1	0.0638685
B	WT-2	DMSO	0.13	0.926366			0.926366
C	WT-3	DMSO	0.146	1.04038			1.04038
A	WT-1	1 mM Frag 1	0.122	0.841379	0.842209	0.0272487	0.841379	0.842209	0.0272487
B	WT-2	1 mM Frag 1	0.106	0.815385			0.815385
C	WT-3	1 mM Frag 1	0.127	0.869863			0.869863
A	WT-1	5 mM Frag 1	0.107	0.737931	0.723603	0.0205961	0.737931	0.723603	0.0205961
B	WT-2	5 mM Frag 1	0.091	0.7			0.7
C	WT-3	5 mM Frag 1	0.107	0.732877			0.732877
A	WT-1	1 mM Frag 8	0.128	0.882759	0.846589	0.0376074	0.882759	0.846589	0.0376074
B	WT-2	1 mM Frag 8	0.105	0.807692			0.807692
C	WT-3	1 mM Frag 8	0.124	0.849315			0.849315
A	WT-1	5 mM Frag 8	0.116	0.8	0.775659	0.0272919	0.8	0.775659	0.0272919
B	WT-2	5 mM Frag 8	0.097	0.746154			0.746154
C	WT-3	5 mM Frag 8	0.114	0.780822			0.780822

## Sheet: SuppFigS3a
UV-vis
wavelength	SF9 (abs)	E.coli (abs)
310	0.2562	0.269
320	0.2507	0.2387
330	0.2472	0.2235
340	0.2071	0.1983
350	0.1692	0.181
360	0.1345	0.1612
370	0.1058	0.1361
380	0.0836	0.1185
390	0.0758	0.1201
400	0.0766	0.1259
410	0.0764	0.1326
420	0.0737	0.1361
430	0.0735	0.1376
440	0.0731	0.1328
450	0.0701	0.124
460	0.066	0.1053
470	0.065	0.0917
480	0.0636	0.077
490	0.0607	0.069
500	0.0613	0.0669

## Sheet: SuppFigS3b
	Flourescence intensity (normilised)
PLP conc µm	repeat1	repeat2	repeat3
0	0.372172	0.356344	0.353207
1	0.362071	0.417839	0.38328
2	0.37315	0.355347	0.361183
4	0.366865	0.358473	0.362899
8	0.369888	0.336885	0.35507
16	0.385473	0.380897	0.378115
32	0.412078	0.402181	0.418779
64	0.480051	0.449418	0.445558
128	0.472396	0.550532	0.669778
256	0.642637	0.614028	0.557416
512	0.780893	0.873268	0.727338
1024	0.982325	0.904788	0.987377

## Sheet: SuppFigS3c
	Melting midpoints temp °C							Raw curves
	hsALAS2 79-587			hsALAS2 79-545					hsALAS2 79-587																																						hsALAS2 79-545
PLP conc µm	Repeat1	Repeat2	Repeat3	Repeat1	Repeat2	Repeat3			Repeat1												Repeat2													Repeat3													Repeat1
0	46.44	46.98	47.31	44.82	43.97	44.92		PLP conc µm	0	2	4	8	16	32	64	128	256	21	1024	2048	PLP conc µm	0	2	4	8	16	32	64	128	256	21	1024	2048	PLP conc µm	0	2	4	8	16	32	64	128	256	21	1024	2048	PLP conc µm	0	2
2	47.06	47.26	47.74	44.86	44.23	45.07		Cycles	Fluorescence (dR)	Fluorescence (dR)	Fluorescence (dR)	Fluorescence (dR)	Fluorescence (dR)	Fluorescence (dR)	Fluorescence (dR)	Fluorescence (dR)	Fluorescence (dR)	Fluorescence (dR)	Fluorescence (dR)	Fluorescence (dR)	Cycles	Fluorescence (dR)	Fluorescence (dR)	Fluorescence (dR)	Fluorescence (dR)	Fluorescence (dR)	Fluorescence (dR)	Fluorescence (dR)	Fluorescence (dR)	Fluorescence (dR)	Fluorescence (dR)	Fluorescence (dR)	Fluorescence (dR)	Cycles	Fluorescence (dR)	Fluorescence (dR)	Fluorescence (dR)	Fluorescence (dR)	Fluorescence (dR)	Fluorescence (dR)	Fluorescence (dR)	Fluorescence (dR)	Fluorescence (dR)	Fluorescence (dR)	Fluorescence (dR)	Fluorescence (dR)	Cycles	Fluorescence (dR)	Fluorescence (dR)
4	47.98	47.8	48.26	45.28	44.76	44.77		1	364.344	1182.04	352.657	653.583	370.246	351.735	325.958	624.307	489.295	466.902	612.859	587.936	1	400.901	301.588	366.397	240.469	305.591	217.748	275.778	512.839	579.621	402.037	573.285	288.353	1	290.422	303.414	256.035	298.545	318.439	264.776	295.947	270.616	421.926	534.257	586.85	502.324	1	1126.41	1005.2
8	48.28	48.77	48.98	45.42	45.13	45.07		2	260.471	959.306	256.754	490.909	256.69	236.49	235.633	465.833	380.209	367.091	476.008	444.779	2	278.111	207.467	248.404	167.952	198.616	170.13	210.508	377.861	441.944	311.215	437.009	214.228	2	208.465	207.142	172.768	195.905	210.128	175.452	210	209.664	315.92	397.832	446.932	389.693	2	898.337	796.014
16	49.66	49.38	50.12	46.64	46.75	46.18		3	167.722	747.613	159.628	338.236	144.676	133.146	157.111	322.619	280.691	271.823	338.109	313.881	3	162.357	121.445	137.522	97.4603	103.013	118.277	146.769	259.982	309.933	228.614	305.77	149.14	3	130.99	120.759	99.9071	98.6979	119.162	96.1649	127.991	144.33	213.308	275.061	312.768	287.174	3	685.514	603.467
32	51.52	51.39	51.61	47.99	47.45	47.91		4	77.2358	563.043	64.318	210.451	50.399	50.2134	84.5224	194.824	191.251	183.403	217.859	200.848	4	65.9499	51.011	50.5662	37.532	34.5322	64.902	79.5404	159.914	198.812	154.422	197.544	112.842	4	64.4532	48.6727	39.5157	25.4123	51.4233	36.4457	56.8502	85.7574	121.161	174.397	195.409	186.58	4	499.44	431.246
64	53.25	53.1	53.2	49.64	49.8	49.94		5	-2.05127	411.847	-9.94303	108.74	-23.9658	-16.693	21.3566	80.28	111.393	110.266	118.16	110.991	5	-14.1203	-3.22679	-18.4143	-10.0972	-14.3515	16.3523	25.8152	75.2275	103.765	92.3644	100.099	72.1407	5	5.56247	-6.42621	-11.6081	-22.6772	-6.24024	-11.5287	5.22111	39.105	45.5028	89.6584	97.3202	100.961	5	344.394	281.91
128	54.25	53.89	53.68	51.97	49.63	49.85		6	-60.8276	280.11	-73.0765	26.3876	-85.3598	-63.1463	-23.0017	-9.51346	42.3956	50.2228	28.0887	33.0828	6	-79.7446	-52.7325	-71.6254	-54.5156	-53.2585	-25.1443	-16.1866	-0.10997	25.1863	43.3526	17.3596	24.6383	6	-52.0018	-52.7515	-51.8651	-56.4791	-52.1008	-48.0325	-37.9041	0.64826	-13.3261	21.672	16.7649	25.4458	6	220.134	154.87
256	54.82	54.57	54.36	52.46	51.85	51.99		7	-109.212	163.081	-128.501	-38.6234	-123.653	-93.4485	-66.6463	-83.7234	-11.204	-7.78896	-37.7735	-36.9543	7	-122.443	-88.5497	-106.024	-80.5304	-84.8399	-61.7343	-58.0584	-57.4421	-44.2355	-4.31089	-40.9226	-13.7979	7	-96.2351	-84.1522	-80.9441	-81.9629	-84.4716	-71.2684	-68.528	-27.9654	-56.323	-26.6191	-45.39	-30.3687	7	115.47	60.3732
512	54.98	54.89	55	53.4	52.63	52.47		8	-144.465	66.6211	-158.355	-89.4095	-140.911	-110.256	-104.498	-142.628	-57.671	-60.1236	-89.4549	-85.0342	8	-150.054	-110.582	-130.819	-92.8551	-103.979	-95.1333	-89.2202	-101.55	-108.716	-48.3026	-89.0524	-39.5452	8	-126.914	-114.134	-102.297	-99.3407	-102.568	-87.415	-86.7626	-52.2981	-92.3759	-72.0118	-99.7449	-74.283	8	17.7825	-1.3873
1024	54.93	54.87	55.03	53.784	53.72	53.51		9	-168.23	-7.64867	-162.353	-121.898	-146.381	-124.898	-122.084	-177.653	-100.983	-106.566	-138.743	-127.128	9	-166.859	-129.241	-144.413	-99.3943	-115.305	-121.024	-111.59	-136.806	-153.55	-85.9594	-130.131	-61.1741	9	-146.407	-135.198	-104.853	-105.128	-115.462	-89.754	-99.5341	-76.5371	-121.781	-112.438	-141.5	-119.786	9	-59.5797	-45.3468
2048	54.85	54.74	54.84	54.05	53.97	53.82		10	-181.499	-62.2996	-157.955	-134.066	-139.81	-128.93	-132.138	-209.495	-143.02	-144.933	-182.677	-172.005	10	-166.617	-136.332	-144.495	-96.4493	-116.693	-130.301	-129.695	-161.777	-187.279	-117.949	-166.527	-85.5412	10	-149.728	-137.067	-97.8092	-99.273	-117.51	-86.6016	-103.485	-99.4116	-138.525	-145.765	-166.832	-152.152	10	-102.167	-65.3726
								11	-176.936	-106.189	-140.868	-132.571	-120.004	-112.648	-134.793	-232.055	-173.966	-168.831	-212.716	-202.698	11	-155.47	-126.344	-129.74	-86.2319	-101.434	-124.04	-136.379	-182.099	-211.974	-141.272	-193.028	-102.266	11	-134.991	-122.538	-91.1214	-88.8713	-106.277	-79.3965	-102.272	-108.72	-145.605	-170.725	-187.358	-172.25	11	-100.718	-29.5316
								12	-154.762	-133.824	-104.664	-113.522	-88.6738	-96.9269	-129.758	-237.631	-194.771	-187.572	-228.345	-215.997	12	-129.356	-100.997	-101.706	-64.0348	-72.7385	-111.044	-129.479	-195.759	-226.657	-159.594	-207.008	-105.887	12	-105.902	-94.9869	-65.1077	-66.9539	-92.2828	-68.7294	-93.6729	-116.84	-150.463	-185.118	-203.725	-191.481	12	-35.4787	81.265
								13	-110.718	-128.152	-55.7529	-72.1764	-38.8364	-72.1711	-124.383	-243.102	-213.195	-203.483	-245.393	-227.275	13	-78.9186	-66.4188	-59.2451	-32.6222	-29.8967	-87.0258	-117.605	-200.309	-231.447	-171.806	-217.926	-116.474	13	-61.5838	-57.6511	-27.7633	-29.5313	-74.0354	-54.4639	-84.1663	-130.119	-150.581	-199.99	-217.261	-208.645	13	164.69	314.158
								14	-17.8286	-77.7117	25.7265	-12.066	38.5037	-27.9591	-109.45	-233.983	-217.048	-209.895	-256.136	-233.435	14	5.07065	-2.76358	13.9132	13.1955	22.327	-45.5552	-100.963	-202.157	-228.606	-182.091	-222.268	-130.16	14	11.8104	12.9463	16.5804	24.9487	-35.5923	-22.4433	-69.8018	-129.229	-152.674	-208.131	-220.41	-216.787	14	591.391	779.194
								15	153.787	32.763	144.951	92.744	135.9	33.5159	-74.6644	-215.555	-219.489	-216.807	-249.778	-236.112	15	148.688	112.139	130.637	88.3705	102.122	20.3994	-66.509	-203.104	-227.11	-190.624	-221.529	-131.213	15	128.341	123.186	88.4793	98.3366	28.9159	25.0511	-46.5959	-128.838	-148.204	-213.696	-219.208	-219.699	15	1317.6	1573.72
								16	467.312	253.36	340.09	276.009	281.426	125.301	-28.4832	-190.913	-230.125	-221.998	-243.052	-233.627	16	403.404	325.125	325.439	212.22	231.886	126.071	-22.34	-190.194	-226.507	-194.016	-214.207	-133.388	16	324.139	292.196	216.119	206.916	117.557	93.5925	-12.2205	-114.836	-128.212	-214.403	-213.999	-209.979	16	2496.43	2819.64
								17	1082.69	707.22	697.535	600.204	529.663	268.411	38.8297	-147.534	-227.382	-217.948	-229.982	-214.089	17	910.264	748.916	687.933	438.739	454.64	284.87	40.7341	-157.778	-207.98	-186.473	-193.358	-123.604	17	710.027	598.13	433.227	392.226	259.354	192.927	41.2113	-80.9638	-96.824	-195.267	-196.121	-191.716	17	4320.91	4670.57
								18	2284.81	1641.61	1359.41	1218.93	964.469	504.63	158.631	-87.353	-203.623	-195.262	-197.797	-180.977	18	1906.17	1589.53	1386.32	866.481	859.612	530.601	149.665	-103.414	-164.922	-164.285	-163.11	-97.8337	18	1480.61	1198.48	843.604	729.113	505.535	353.86	120.995	-36.6899	-50.9709	-160.739	-163.465	-160.937	18	7006.71	7260.95
								19	4629.94	3438.4	2607.66	2380.61	1746.69	920.33	353.817	4.53964	-163.193	-154.697	-145.574	-135.785	19	3766.76	3232.2	2715.57	1661.96	1604.43	949.198	324.993	-16.1788	-100.91	-132.993	-120.508	-66.5122	19	2948.54	2378.64	1628.62	1362.3	951.29	639.103	242.674	46.4954	9.37067	-117.526	-123.217	-112.32	19	10705.2	10717.3
								20	8746.97	6513.77	4799.59	4413.28	3105.6	1638.63	668.91	140.447	-100.65	-93.0618	-74.3381	-64.233	20	7030.58	6172.22	5080.32	3103.36	2894.54	1652.08	602.009	116.458	-3.13457	-82.555	-64.3431	-31.7848	20	5566.69	4569.18	3081.64	2509.37	1752.79	1133.12	436.985	180.985	96.764	-58.1949	-62.1036	-58.6463	20	15323.9	15026.9
								21	14642.5	11000.9	8207.18	7595.28	5234.52	2775.25	1168.64	345.915	-7.06952	-0.51415	22.68	29.2168	21	11915	10657.8	8733.8	5430.4	4871.52	2754.95	1036.92	312.45	147.228	-2.84626	23.2317	14.4113	21	9543.59	8066.73	5472.98	4393.62	3058.65	1941.83	741.062	395.464	227.063	30.8421	28.1864	19.4912	21	20539.2	19955.9
								22	21243.9	16298.3	12591.1	11837.5	8175.89	4409.08	1899.24	656.681	139.635	135.56	172.292	161.299	22	17694.4	16141.6	13432.5	8666.42	7566.57	4332.71	1670.35	606.784	372.342	117.397	149.721	85.7635	22	14425	12496.8	8701.33	7022.05	4951.52	3125.44	1190.95	726.385	416.776	155.114	154.313	143.894	22	25636.5	24956.5
								23	27225.9	21365.7	17192.2	16641.1	11753.4	6589.65	2906.59	1129.88	371.269	354.032	399.547	371.37	23	23131.9	21511.7	18362.2	12480.1	10750.6	6351.98	2549.52	1057.12	723.818	305.597	346.959	194.612	23	19315.4	17088.6	12238.1	10087	7368.84	4693.58	1839.78	1199.23	704.737	331.354	350.163	334.608	23	29666.4	29152.4
								24	31984	25606.7	21369.8	21362.4	15663.3	9270.58	4269.29	1866.11	746.547	717.08	759.015	699.882	24	27580.4	26075.1	22813.3	16328.7	14102.2	8762.76	3713.48	1738.23	1268.19	612.115	666.225	371.404	24	23485.3	21249.5	15491.4	13188.3	10048.3	6623.23	2721.69	1892.05	1148.78	604.694	658.477	631.203	24	32507.3	32175
								25	35597.8	28988	24915.5	25633	19588.4	12333.3	6067.33	2954.24	1344.04	1288.1	1330.78	1219.1	25	31078.4	29784.7	26563.6	19809.4	17372.5	11530.7	5213.93	2738.16	2091.53	1103.41	1151.83	646.178	25	26802.5	24682	18256.3	16050.1	12692.9	8848.26	3885.52	2890.97	1815.08	1040.96	1135.72	1108.65	25	34614.2	34274.3
								26	38379.1	31696.5	27971.6	29391.5	23362.1	15743.4	8411.15	4532.56	2273.05	2174.11	2244.64	2054.21	26	33895.3	32832.3	29772.6	22884.4	20406	14597.8	7142.43	4179.14	3344.75	1868.29	1924.11	1088.83	26	29546.4	27436.6	20575.2	18591.8	15221.4	11351.3	5420.44	4290.49	2808.34	1717.97	1887.06	1879.26	26	36154.6	35728.6
								27	40517.1	33974.3	30690.3	32657.5	27036.1	19538.8	11426.2	6799.5	3741	3603.67	3753.09	3426.07	27	36357.1	35462.9	32574.5	25637	23260.7	17934.9	9624.5	6210.92	5237.81	3092.14	3186.61	1819.67	27	31873.9	29808.7	22562.5	20898.1	17705.6	14150.7	7415.39	6199.97	4272.04	2793.9	3118.2	3144.94	27	37290.6	36795
								28	42110.8	35894	33002.4	35463.2	30530	23600.4	15121	9951.76	6035.72	5863.08	6194.84	5601.4	28	38534.2	37677	34892.2	28055.1	25948.8	21526.6	12695.7	8968.62	8063.5	5039.21	5221.74	2964.24	28	33793	31955.1	24393.4	22969	20054.7	17134.4	9885.79	8706.01	6374.11	4514.8	5107.16	5185.3	28	38078.2	37558.6
								29	43291.6	37459.3	34935.4	37883.3	33707.4	27748.3	19467.9	14213.1	9504.81	9325.67	9930.59	8853.33	29	40250.7	39402.2	36827.9	30076.3	28370.3	25187.3	16247.7	12570.4	12150.2	8012.02	8345.53	4627.16	29	35365.3	33738.1	25979.2	24658.3	22122.7	20129.8	12766.8	11862.4	9294.97	7138.14	8156.07	8234.11	29	38512.7	38092
								30	44158.5	38662.9	36597.3	39927.8	36457.2	31743.6	24220.8	19498.3	14260.7	14177.1	15051.8	13179.9	30	41470.6	40683.2	38325.5	31763.6	30472.1	28668.2	20056.5	16844	17492.2	12137.7	12631.2	6812.64	30	36623.1	35102	27249.4	26064.3	24035.6	22972.5	15869.3	15502.5	13008.3	10828.7	12412	12290.7	30	38767.7	38434.3
								31	44764.9	39491.7	37893.3	41432.1	38662.9	35195.7	28773.7	25079.3	19824.8	19897.2	21017	18101.9	31	42266	41614.3	39419.1	33182.9	32148.9	31654.6	23770.3	21211	23550.8	17081.8	17678.2	9268.76	31	37618.6	36111.3	28338.8	27324.8	25755.2	25489.4	18842.8	19165	17103.4	15302.1	17551.6	16947.1	31	38940.2	38614.5
								32	45178.1	40049.5	38830.1	42353.9	40331.8	37975.6	32605	30028.6	25241.6	25535.7	26809.1	22816.4	32	42788.7	42366.1	40311	34296.9	33429.4	34055.8	26964.2	25037.3	29334.6	22005.1	22627.5	11581.6	32	38395.9	36896.2	29276.4	28369.4	27071.4	27546.7	21331.7	22332.1	20879.8	19740.7	22697.4	21455.6	32	38982.4	38666.6
								33	45444.6	40408.6	39544	42848	41531.2	40069.2	35599.9	33811.6	29604.7	30169.3	31535.4	26614.5	33	43172.9	42841.7	40937.6	35153.4	34367.2	35865	29358.6	27942.8	33897.7	26024.4	26647.3	13421.6	33	38899.4	37541.1	29952.9	29137.9	28082.9	29077	23189.5	24696.3	23822.9	23397.9	26972.1	25117.5	33	38934	38623.3
								34	45640.5	40664.9	40049.6	43150.3	42376.4	41508.8	37879	36514.7	32688	33468.4	34918.6	29307.1	34	43412.9	43047.6	41358.4	35830.1	35000.1	37066.8	31031.7	29975	37108.4	28868.8	29524.8	14717.5	34	39149	37969	30318.7	29645.1	28878.5	30116	24525.3	26345.5	25885.2	26045.4	30084.1	27728.6	34	38794.8	38566.7
								35	45769.6	40810.5	40309.5	43311.6	42863.9	42450.2	39488.1	38445.2	34740.3	35682	37201.1	31131.1	35	43453.7	43085.2	41641.5	36255.8	35438.4	37876	32154.1	31321.1	39258.9	30725.3	31440	15612.6	35	39170.1	38139.7	30472.9	30005.5	29460.6	30824.4	25483.9	27452.6	27252	27803.6	32167.6	29465.6	35	38566.2	38431.5
								36	45818.4	40859.4	40370.4	43368.3	43070.3	43047.5	40546.6	39815.3	36075.1	37134	38733.9	32402.7	36	43316.9	43001.8	41726.2	36417.6	35723.8	38401.9	32913.9	32186.6	40595.9	31893.1	32649.3	16234.9	36	39040.5	38220.4	30562.6	30323.2	29858.3	31353.9	26121.4	28159.1	28148	28933.5	33521.9	30618.7	36	38289.3	38202.1
								37	45766.3	40852.8	40280.4	43368.5	43111.5	43398.9	41224.9	40729.1	36919.9	38106.4	39750.6	33282.4	37	43121.1	42884.7	41721.2	36451.6	35867.4	38730	33420.7	32735.8	41365.5	32585.9	33366.5	16633	37	38824.7	38231.8	30605.9	30520.3	30084.7	31706.8	26543.1	28607.6	28693.2	29666.6	34416.9	31431.3	37	37905.9	37930.1
								38	45651.4	40780.7	40089.8	43258.2	43021.7	43526.2	41634.4	41347.2	37396.4	38778.7	40407.5	33884.7	38	42884.2	42667.7	41612.8	36335.3	35888.5	38890.3	33703.3	33037.8	41831.6	32993.5	33833.9	16919.3	38	38519.6	38107.9	30559.9	30557.5	30227.1	31875.9	26861.1	28875.7	29023.9	30131.5	34999.6	31973.4	38	37465.1	37651.8
								39	45530.1	40676.1	39815.5	43106.6	42888.6	43535.9	41793.9	41765.6	37655.5	39226.7	40836.3	34306.8	39	42589.4	42383.7	41423.4	36102.3	35853.9	38891.9	33865.9	33209.5	42114.9	33218.1	34086.5	17102.2	39	38145.6	37877.3	30466.2	30531.5	30248.9	31914.2	27067.4	29020.1	29223.7	30406	35340.3	32239.6	39	36982.3	37358.7
								40	45385.6	40535.7	39487.4	42936.6	42730.9	43444.2	41662.8	41938	37701.1	39438	41043.5	34500.5	40	42244.4	42071.5	41233.1	35884	35777.2	38811.4	33890.6	33211.5	42197.7	33259.8	34121.3	17161.7	40	37662.4	37478.6	30302.1	30481.7	30132.2	31902.1	27191	29032.7	29280.9	30540.4	35422.4	32326.1	40	36395.7	36964.1
								41	45187.4	40367.7	39113.5	42708.3	42454.2	43214.4	41364.8	41904.9	37579.2	39423.3	41056.3	34510.8	41	41843.9	41720.9	40864.8	35586.5	35664.6	38689.9	33764.6	33070.9	42133.7	33169.5	33995.2	17158.3	41	37150.7	37008.3	30036.4	30351.6	29952.3	31803	27207.2	28948.9	29192	30538.8	35279.2	32266.1	41	35773.5	36434.2
								42	44907.2	40154.5	38646.7	42396.6	42053.1	42904	41052.3	41741.6	37401.2	39283	40943.8	34433.7	42	41373.1	41347.1	40393	35184.4	35501	38457.3	33573.5	32857.7	42026.6	33019.8	33829.4	17113.3	42	36667	36573.7	29716.1	30135.6	29767.4	31639.3	27205.1	28855.4	29037.1	30475.5	35066.9	32117.8	42	35177.5	35832.7
								43	44671.9	39931.3	38197.1	42066.6	41677.2	42619.9	40723.7	41521.2	37177.1	39149.6	40759.2	34311.9	43	40841.5	40867.6	40031.3	34882.7	35325.5	38205.2	33370	32604.3	41932.8	32860.3	33715.3	17064.5	43	36163.8	36214	29424.5	29926.8	29620.6	31503.1	27259.5	28762.3	28938.4	30443.2	34900.6	32022.4	43	34646.1	35318.7
								44	44441.3	39637.9	37709.5	41640.8	41223.6	42261.8	40233.3	41110.3	36864.1	38910.4	40425.2	34103.3	44	40264.7	40294.8	39619.2	34519.9	35056.9	37968.7	33133.7	32324.9	41769.1	32631.4	33458.8	16967	44	35609.8	35810.9	29096.2	29675	29393	31290.8	27195.4	28578.6	28766.4	30301.9	34617.9	31831.5	44	34148.8	34713.6
								45	44150.7	39217	37127	41088.6	40654.6	41741.1	39572.9	40463.8	36437.7	38479.7	39889	33717.9	45	39636.3	39702.2	39029.7	33984.4	34652.9	37592.7	32778.3	31931.9	41413.9	32281.1	33028.7	16783.2	45	34996	35260.8	28699.8	29387.9	29060.5	30969	27015.9	28264.5	28437.6	30015.7	34143.1	31466.7	45	33596.6	34006.5
								46	43826.4	38676	36483.6	40513.7	40035.9	41129.3	38925.3	39788.2	35959.7	37994.7	39289.9	33265.3	46	38975.3	39057.3	38405.5	33393.7	34232	37150.9	32329.1	31490	40936.5	31883.2	32533.7	16553.9	46	34313.4	34715.4	28292.5	29074.5	28681	30608.1	26805.3	27901.7	28067.8	29699.1	33625.2	31048.6	46	32933.8	33311.2
								47	43466.2	38126.9	35820.9	39962.1	39396	40488.9	38310.6	39125.1	35482.2	37483.3	38650.1	32799.3	47	38288.9	38359	37774.3	32831.4	33812.4	36725.2	31896	31049.7	40405.8	31506.9	32077.3	16332.4	47	33638.8	34240.7	27878.3	28705	28291.3	30258.5	26590	27549.7	27700	29362	33117.4	30631.3	47	32303.7	32569.6
								48	43104.6	37587.6	35226.1	39436.7	38778.7	39892.5	37688.9	38428.2	34948.5	36899.8	37987	32303.2	48	37557	37696.6	37170.6	32385.7	33440.7	36296.7	31434.1	30558.6	39828	31162	31612.6	16117.7	48	33064.3	33793.7	27452.5	28336	27886.1	29875.3	26315.6	27160	27277	28978.5	32568.4	30171.2	48	31724.9	31899.9
								49	42833.1	37071.8	34698.4	38882.3	38195.6	39331	37063.9	37693.9	34312.5	36234.5	37297.5	31785.7	49	36855.9	37068.9	36542.4	31880.9	33034.5	35820.4	30950.9	30057.1	39246.8	30765.1	31080	15876.3	49	32510.2	33302.8	27043.3	27970.9	27469.1	29454	25972.4	26762	26790.9	28526.3	31958.2	29650.5	49	31123.6	31287.7
								50	42656.9	36615.1	34167.1	38325.8	37645.7	38810.3	36429.7	36986.6	33662.6	35567.5	36619.8	31266.7	50	36171.8	36388.7	35913.1	31363.2	32565.4	35313.3	30501.6	29585.5	38628.5	30271.2	30515.4	15606.7	50	31956.3	32797.7	26668.9	27622.2	27085.5	29072.6	25633.7	26389.4	26292.3	28090.3	31388	29136.7	50	30641.3	30656.4
								51	42397.3	36151.2	33586.5	37799.1	37085.8	38322.7	35784.3	36352.4	33068	34907.3	35969.1	30744.5	51	35508	35715	35329.6	30878	32149.7	34879.6	30082.3	29128	38016.5	29816.9	29994.6	15352.6	51	31411	32323.9	26315.4	27301.3	26754.6	28744.2	25313.2	25994.7	25831.6	27683.4	30852.8	28655.4	51	30209.5	30071.4
								52	42074.9	35677.9	33005.3	37232	36503.6	37845.5	35126.7	35767.4	32470.6	34239.4	35279.5	30204	52	34822.9	35118.7	34652.3	30350.9	31688.8	34432.8	29659.4	28680.9	37361.2	29386.6	29486.4	15123.9	52	30903.8	31808.4	25969.4	26987.2	26406.5	28362.9	24989.6	25522.5	25363.1	27246.5	30287.8	28171.7	52	29682.4	29474.3
								53	41732.6	35109.5	32449.3	36621	35922.4	37381.7	34462.6	35236.2	31844.3	33558.7	34629.9	29702.6	53	34161.9	34534.1	33966.3	29938.5	31239.6	33935.4	29184.6	28203.4	36657.6	28952.9	28942.7	14914.6	53	30446.5	31334.6	25639.3	26680.5	26026.6	27916.3	24668	25001.6	24873.9	26816.4	29756.4	27672.4	53	29066	28785.1
								54	41254.5	34539	31915.4	36068.4	35353.9	36873.8	33764	34673.5	31239.4	32865.4	34082.8	29214.9	54	33531.4	33875.5	33337.3	29544.3	30786.9	33455.9	28693.4	27721.8	35961.9	28539.8	28450.7	14691.8	54	29950.7	30942.4	25257.5	26370.1	25692.9	27508.1	24308.7	24518	24391	26417.3	29291.8	27187.5	54	28421.2	27988
								55	40603.6	34000.1	31376.3	35538.6	34816	36345	33022.6	34044.1	30608.5	32187.4	33534.1	28718.1	55	32798.5	33153	32699.9	29071	30242.4	32907.2	28177	27245.6	35229.3	28062.4	27957.9	14460.4	55	29384.5	30439.3	24809.6	25987.3	25348.5	27080	23856.7	24030.9	23902.9	25998.4	28854.1	26691	55	27728.5	27111.5
								56	39805.3	33403.5	30811.5	34902.8	34282.6	35793.1	32268.4	33355.8	29931.1	31559.9	32980.4	28242.8	56	32080.3	32433	32023	28590	29687.5	32286.2	27598	26717.2	34476.4	27499.5	27388.3	14222.9	56	28779.2	29848.3	24410.9	25565.1	24933.2	26613.5	23379.2	23485.7	23422.4	25550.2	28414.7	26232.2	56	26988.8	26265.6
								57	38970.9	32805.6	30296.1	34269.8	33755.5	35188.8	31570	32627.9	29274.5	31008.6	32488.1	27792.6	57	31392.2	31784.5	31348.8	28146.5	29201	31666.1	27003.8	26254.7	33833.4	26987.7	26874	14022.1	57	28191.2	29282	24008.4	25139.7	24514.4	26125.6	22941.4	22988.1	22952.8	25146.3	27983.8	25872.8	57	26232.8	25364.3
								58	38095.4	32167.9	29783.3	33686.2	33261.1	34568.2	30896.5	31840.6	28623.9	30450.2	31977.8	27412.2	58	30723.9	31139.4	30649.3	27727.2	28857.9	31027	26409.5	25810	33245.6	26529.3	26370.3	13861.2	58	27647.1	28665.4	23554.9	24669.7	24120.7	25577.7	22494.3	22516.1	22452.9	24759.9	27543.7	25460.3	58	25396.8	24374.2
								59	37154.1	31444.4	29201.7	33054.1	32667	33853.5	30189.4	31043.7	27967.6	29852.8	31397.6	27007.8	59	30054.4	30436.9	29925.2	27245.7	28491.5	30342.9	25767.5	25244	32552.9	26009.1	25795.6	13672.9	59	27088.9	27987.6	23040.7	24175	23646.9	25029.2	21976.6	21986.6	21888.7	24318.4	27023.6	24951.7	59	24508	23376.9
								60	36336.3	30715.8	28646.9	32405.6	31988.5	33082.1	29470.4	30276.7	27279.9	29212.3	30796.8	26514	60	29350.5	29747.6	29222.9	26688.3	28025.3	29632.7	25152.7	24630.9	31907.4	25518.2	25270.2	13503.9	60	26508.3	27352	22518	23692.9	23131.1	24481.1	21428.7	21430.9	21356.2	23856.8	26482.6	24475.2	60	23670.4	22450.3
								61	35533	29957.8	28120	31720.3	31330.8	32288.9	28735.4	29442.2	26541.4	28480.9	30180.5	26028.3	61	28662.2	29047.1	28492.3	26128.2	27476.4	28901.3	24553.7	24001	31265.8	25041.6	24711.1	13329.1	61	25948.8	26763.9	22006.9	23198.6	22637.3	23903.1	20872.6	20855.3	20822.9	23405.8	25951.4	24009.6	61	22890.5	21498.3
								62	34667.9	29162.9	27547	31000.6	30654.4	31457.3	27969.4	28582.5	25787	27711.3	29490.1	25530.8	62	27964.8	28364.4	27808.2	25532.9	26832.2	28161.7	23935.8	23333.2	30516.7	24458.1	24083.1	13090.1	62	25370.8	26148.4	21488.5	22698.9	22113	23307.9	20275.6	20261.7	20240.7	22931.3	25351.4	23469.5	62	22108.5	20520.5
								63	33769.8	28350.7	26919.4	30233.5	29919.1	30571.9	27167.1	27715	25027.2	26896.1	28725.6	24946.6	63	27250.3	27639.6	27130.9	24884.1	26172	27396.7	23341.8	22648.5	29721.1	23800.1	23445.3	12798.8	63	24727.4	25475.9	20950.3	22199.5	21577.7	22664.8	19663.6	19647	19650.4	22406.1	24707.2	22843.9	63	21289.3	19612.6
								64	32809.4	27493.5	26315.3	29475.7	29180.1	29715.3	26383	26902	24260.6	26075.7	27970.3	24363.5	64	26523.7	26842.3	26412.4	24252.6	25455.9	26625.8	22749.5	21991.5	28949.3	23137.7	22823.4	12502.3	64	24075.8	24784.8	20381.8	21689.8	21044.4	22021.5	19131.3	19051.4	19082.6	21879	24054.6	22233.7	64	20438	18696.9
								65	31897.3	26647.6	25746.6	28757.6	28474.3	28934	25656.6	26137.3	23514.7	25307.4	27233.9	23797.9	65	25798.9	26071.8	25742.8	23649.3	24713.9	25891	22147.5	21353.9	28219.6	22470.1	22230.1	12212.6	65	23503.7	24119.8	19830.2	21151	20526.8	21399	18611.3	18446.4	18524.2	21372.2	23399.7	21675.3	65	19589.9	17725.1
								66	30985.8	25809.7	25151.2	28026.7	27728.8	28105.3	24930.4	25312.6	22785.5	24517.5	26496.6	23216.6	66	25103.6	25338.3	25061.3	23013	23962.9	25159.4	21524.4	20708.4	27454.6	21783.8	21632.6	11924.1	66	22977.5	23514.2	19307.7	20628	20032	20795.6	18063.4	17828.6	17955.8	20846.2	22750.3	21131.2	66	18814.8	16789.7
								67	30041.6	24947.5	24545.7	27265	26954.2	27293.2	24176.2	24485.2	22027.9	23690	25739.2	22639.7	67	24376.3	24571.9	24318.2	22343.3	23163	24437.9	20884.9	20028.8	26665.7	21074.8	21000.6	11603	67	22455.5	22911.1	18779.3	20120.6	19514.1	20187.9	17559.9	17223.7	17390.7	20309.7	22095.8	20544	67	18081.5	15891.1
								68	29140	24057.9	23966	26464.9	26202	26501.3	23422.7	23711	21275	22836.2	24949.2	22021.1	68	23634.3	23769.6	23570.3	21733.6	22431.7	23753.5	20299	19361	25877.4	20357.7	20329.6	11254.6	68	21913.2	22288.5	18239	19577.5	18995.8	19583.8	17065.9	16614.3	16829.7	19753.9	21428.3	19931.8	68	17318	14978.2
								69	28270.5	23179	23401.3	25683	25473.6	25692.7	22713.1	23000.4	20559.2	22030.8	24180.1	21406.5	69	22931.9	22999.5	22864.3	21169.7	21769.8	23121.8	19748.7	18741.4	25115.7	19652.4	19696.4	10923.8	69	21370.5	21706.4	17732.1	19054.8	18565.9	19045.8	16580.9	16019.9	16294.7	19217.9	20783.2	19355	69	16562.1	14100.6
								70	27358.6	22306.5	22837.6	24903.1	24764.8	24921.4	22006.8	22306.8	19853.4	21236.9	23406.2	20775.6	70	22215	22212.7	22152.7	20565.9	21032.6	22466	19160.6	18108.6	24363.1	18940	19066.8	10588.9	70	20837.3	21119.8	17223.2	18550.2	18136.7	18508.2	16102	15456	15758.7	18710.6	20169.7	18797.6	70	15809.7	13239.5
								71	26426.1	21416.6	22272.2	24100.3	24048.7	24157	21279.8	21601.8	19138.8	20418.4	22622.7	20122.5	71	21480.3	21410.9	21423.2	19942.7	20255.3	21778.8	18565.9	17463	23600	18227.8	18411.9	10248.3	71	20294.6	20524.2	16703	18041.7	17661.1	17948.2	15613.1	14901	15215	18195.4	19552.7	18245	71	15041.7	12373.1
[truncated: 36 more columns]

## Sheet: SuppFigS4a
SCoA titration assays
Enzyme (E)	6xHis-WT ALAS2 (AA143-587), exp in Sf9
Assay E conc	4	ug/mL
mg E/assay	0.0007	mg
Assay Gly conc	50	mM
Ext coeff	60.4	mM-1cm-1	(Shoolingin-Jordan et al, 1995)
Bio rep = Avg Abs(554 nm) for 3 tech reps
Group (bio reps A, B)	Content	SCoA conc (uM)	Avg (Abs Spectrum)	Blank Corr (Abs)	Conc ALA (nM) in 300 uL final vol	Initial rate ALA prod (nM/h)	Initial rate ALA prod (nmol/h)	Initial rate per mass (nmol ALA/h/mg E)
	Wavelength [nm]		554
A	Blank B	0	0.0254	-0.0008	-13.245	-52.9801	-0.015894	-22.7058
B	Blank B	0	0.027	0.0008	13.245	52.9801	0.015894	22.7058
A	Sample X2	5	0.0353	0.0099	163.907	655.629	0.196689	280.984
B	Sample X2	5	0.0324	0.0054	89.404	357.616	0.107285	153.264
A	Sample X3	10	0.04	0.0146	241.722	966.887	0.290066	414.38
B	Sample X3	10	0.0386	0.0116	192.053	768.212	0.230464	329.234
A	Sample X4	20	0.0458	0.0204	337.748	1350.99	0.405298	578.997
B	Sample X4	20	0.0456	0.0186	307.947	1231.79	0.369536	527.909
A	Sample X5	30	0.0526	0.0272	450.331	1801.32	0.540397	771.996
B	Sample X5	30	0.0514	0.0244	403.974	1615.89	0.484768	692.526
A	Sample X6	40	0.0563	0.0309	511.589	2046.36	0.613907	877.01
B	Sample X6	40	0.0553	0.0283	468.543	1874.17	0.562252	803.217
A	Sample X7	60	0.063	0.0376	622.517	2490.07	0.74702	1067.17
B	Sample X7	60	0.0604	0.0334	552.98	2211.92	0.663576	947.966
A	Sample X8	80	0.0654	0.04	662.252	2649.01	0.794702	1135.29
B	Sample X8	80	0.0634	0.0364	602.649	2410.6	0.723179	1033.11
A	Sample X9	100	0.0662	0.0408	675.497	2701.99	0.810596	1157.99
B	Sample X9	100	0.0647	0.0377	624.172	2496.69	0.749007	1070.01

## Sheet: SuppFigS4b
Gly titration assays
Enzyme (E)	6xHis-WT ALAS2 (AA143-587), exp in Sf9
Assay E conc	4	ug/mL
mg E/assay	0.0007	mg
Assay SCoA conc	100	uM
Ext coeff	60.4	mM-1cm-1	(Shoolingin-Jordan et al, 1995)
Bio rep = Avg Abs(554 nm) for 3 tech reps
Group (bio reps A, B)	Content	Gly conc (mM)	Avg (Abs Spectrum)	Blank Corr (Abs)	Conc ALA (nM) in 300 uL final vol	Initial rate ALA prod (nM/h)	Initial rate ALA prod (nmol/h)	Initial rate per mass (nmol ALA/h/mg E)
	Wavelength [nm]		554
A	Blank B	0	0.012	-0.0008	-13.245	-52.9801	-0.015894	-22.7058
B	Blank B	0	0.0136	0.0008	13.245	52.9801	0.015894	22.7058
A	Sample X2	2.5	0.0246	0.0126	208.609	834.437	0.250331	357.616
B	Sample X2	2.5	0.0265	0.0129	213.576	854.305	0.256291	366.131
A	Sample X3	5	0.0308	0.0188	311.258	1245.03	0.37351	533.586
B	Sample X3	5	0.0342	0.0206	341.06	1364.24	0.409272	584.674
A	Sample X4	10	0.0446	0.0326	539.735	2158.94	0.647682	925.26
B	Sample X4	10	0.0471	0.0335	554.636	2218.54	0.665563	950.804
A	Sample X5	15	0.0486	0.0366	605.96	2423.84	0.727152	1038.79
B	Sample X5	15	0.0542	0.0406	672.185	2688.74	0.806623	1152.32
A	Sample X6	20	0.0569	0.0449	743.377	2973.51	0.892053	1274.36
B	Sample X6	20	0.0599	0.0463	766.556	3066.23	0.919868	1314.1
A	Sample X7	30	0.0626	0.0506	837.748	3350.99	1.0053	1436.14
B	Sample X7	30	0.0673	0.0537	889.073	3556.29	1.06689	1524.12
A	Sample X8	40	0.0688	0.0568	940.397	3761.59	1.12848	1612.11
B	Sample X8	40	0.0713	0.0577	955.298	3821.19	1.14636	1637.65
A	Sample X9	50	0.0698	0.0578	956.954	3827.81	1.14834	1640.49
B	Sample X9	50	0.0738	0.0602	996.689	3986.75	1.19603	1708.61

## Sheet: SuppFigS5
Intact MS
hsALAS2ΔN142 (sf9 expression)		hsALAS2ΔN78 (sf9 expression)		hsALAS2ΔN142 R511E		hsALAS2ΔN142
Deconvoluted mass	Counts	Deconvoluted mass	Counts	Deconvoluted mass	Counts	Deconvoluted mass	Counts
10000	0	10000	0.01	10000	0	10000	0
10001	0	10001	0.02	10001	0	10001	0
10002	0	10002	0.04	10002	0	10002	0
10003	0	10003	0.05	10003	0	10003	0
10004	0	10004	0.06	10004	0	10004	0
10005	0	10005	0.06	10005	0	10005	0
10006	0	10006	0.07	10006	0	10006	0
10007	0	10007	0.06	10007	0	10007	0
10008	0	10008	0.06	10008	0	10008	0
10009	0	10009	0.06	10009	0	10009	0
10010	0	10010	0.05	10010	0	10010	0.01
10011	0	10011	0.04	10011	0.01	10011	0.01
10012	0	10012	0.04	10012	0.01	10012	0.01
10013	0	10013	0.03	10013	0.01	10013	0.01
10014	0	10014	0.03	10014	0.01	10014	0.01
10015	0	10015	0.02	10015	0.01	10015	0.01
10016	0	10016	0.02	10016	0.01	10016	0.01
10017	0	10017	0.02	10017	0.01	10017	0.01
10018	0	10018	0.02	10018	0.01	10018	0
10019	0	10019	0.02	10019	0.01	10019	0
10020	0	10020	0.02	10020	0.01	10020	0
10021	0	10021	0.02	10021	0.01	10021	0
10022	0	10022	0.02	10022	0.01	10022	0
10023	0	10023	0.02	10023	0.01	10023	0
10024	0	10024	0.03	10024	0.01	10024	0
10025	0	10025	0.04	10025	0.01	10025	0
10026	0	10026	0.04	10026	0.01	10026	0
10027	0	10027	0.05	10027	0.01	10027	0
10028	0	10028	0.06	10028	0.01	10028	0
10029	0	10029	0.06	10029	0.01	10029	0
10030	0	10030	0.05	10030	0.01	10030	0
10031	0	10031	0.05	10031	0.01	10031	0
10032	0	10032	0.04	10032	0.01	10032	0
10033	0	10033	0.03	10033	0.01	10033	0
10034	0	10034	0.02	10034	0.01	10034	0
10035	0	10035	0.02	10035	0.01	10035	0
10036	0	10036	0.01	10036	0.01	10036	0
10037	0	10037	0.01	10037	0.01	10037	0
10038	0	10038	0.01	10038	0.01	10038	0
10039	0	10039	0.01	10039	0.01	10039	0
10040	0	10040	0	10040	0.01	10040	0
10041	0	10041	0	10041	0.01	10041	0
10042	0	10042	0	10042	0.01	10042	0
10043	0	10043	0	10043	0.01	10043	0
10044	0	10044	0	10044	0.01	10044	0
10045	0	10045	0	10045	0.01	10045	0
10046	0	10046	0	10046	0.01	10046	0
10047	0	10047	0	10047	0.01	10047	0
10048	0	10048	0	10048	0.01	10048	0
10049	0	10049	0	10049	0.01	10049	0.01
10050	0	10050	0	10050	0.01	10050	0.01
10051	0	10051	0	10051	0.01	10051	0.01
10052	0.01	10052	0	10052	0.01	10052	0.01
10053	0.01	10053	0	10053	0.01	10053	0.02
10054	0.01	10054	0	10054	0.01	10054	0.02
10055	0.01	10055	0	10055	0.01	10055	0.03
10056	0.01	10056	0	10056	0.01	10056	0.04
10057	0	10057	0	10057	0.01	10057	0.04
10058	0	10058	0	10058	0.01	10058	0.05
10059	0	10059	0	10059	0.01	10059	0.05
10060	0	10060	0	10060	0.01	10060	0.04
10061	0	10061	0	10061	0.01	10061	0.04
10062	0	10062	0	10062	0.01	10062	0.04
10063	0	10063	0.01	10063	0.01	10063	0.03
10064	0	10064	0.01	10064	0.01	10064	0.03
10065	0	10065	0.01	10065	0.01	10065	0.02
10066	0	10066	0.01	10066	0.01	10066	0.02
10067	0	10067	0.02	10067	0.01	10067	0.02
10068	0	10068	0.02	10068	0.01	10068	0.02
10069	0	10069	0.03	10069	0.01	10069	0.02
10070	0	10070	0.03	10070	0.01	10070	0.02
10071	0.01	10071	0.04	10071	0.01	10071	0.02
10072	0.01	10072	0.04	10072	0.01	10072	0.02
10073	0.01	10073	0.04	10073	0.01	10073	0.02
10074	0.02	10074	0.04	10074	0.01	10074	0.02
10075	0.02	10075	0.04	10075	0.01	10075	0.02
10076	0.02	10076	0.04	10076	0.01	10076	0.02
10077	0.02	10077	0.03	10077	0.01	10077	0.02
10078	0.02	10078	0.03	10078	0.01	10078	0.02
10079	0.02	10079	0.03	10079	0.01	10079	0.02
10080	0.01	10080	0.02	10080	0.01	10080	0.02
10081	0.01	10081	0.02	10081	0.01	10081	0.03
10082	0.01	10082	0.02	10082	0.01	10082	0.03
10083	0.01	10083	0.01	10083	0.01	10083	0.03
10084	0	10084	0.01	10084	0.01	10084	0.03
10085	0	10085	0.01	10085	0.01	10085	0.03
10086	0	10086	0.01	10086	0.01	10086	0.03
10087	0	10087	0.01	10087	0.01	10087	0.03
10088	0	10088	0.01	10088	0	10088	0.03
10089	0	10089	0.01	10089	0	10089	0.03
10090	0	10090	0.01	10090	0	10090	0.03
10091	0	10091	0.01	10091	0	10091	0.03
10092	0	10092	0.01	10092	0	10092	0.02
10093	0	10093	0.01	10093	0	10093	0.02
10094	0	10094	0.01	10094	0	10094	0.02
10095	0	10095	0.01	10095	0	10095	0.01
10096	0	10096	0.01	10096	0	10096	0.01
10097	0	10097	0.01	10097	0	10097	0.01
10098	0	10098	0.01	10098	0	10098	0
10099	0	10099	0.01	10099	0	10099	0
10100	0.01	10100	0.01	10100	0	10100	0
10101	0.01	10101	0.01	10101	0	10101	0
10102	0.02	10102	0.01	10102	0	10102	0
10103	0.03	10103	0.01	10103	0	10103	0
10104	0.04	10104	0.01	10104	0	10104	0
10105	0.06	10105	0.01	10105	0	10105	0
10106	0.09	10106	0.01	10106	0	10106	0
10107	0.12	10107	0.01	10107	0	10107	0
10108	0.16	10108	0.01	10108	0	10108	0
10109	0.19	10109	0.01	10109	0	10109	0
10110	0.22	10110	0.01	10110	0	10110	0.01
10111	0.23	10111	0.01	10111	0	10111	0.01
10112	0.24	10112	0.01	10112	0	10112	0.01
10113	0.23	10113	0.01	10113	0	10113	0.01
10114	0.22	10114	0.02	10114	0	10114	0.02
10115	0.21	10115	0.02	10115	0	10115	0.03
10116	0.21	10116	0.02	10116	0	10116	0.03
10117	0.21	10117	0.03	10117	0	10117	0.04
10118	0.21	10118	0.03	10118	0.01	10118	0.05
10119	0.21	10119	0.03	10119	0.01	10119	0.06
10120	0.22	10120	0.03	10120	0.01	10120	0.07
10121	0.22	10121	0.03	10121	0.01	10121	0.08
10122	0.22	10122	0.03	10122	0.01	10122	0.08
10123	0.22	10123	0.02	10123	0.01	10123	0.09
10124	0.2	10124	0.02	10124	0.01	10124	0.09
10125	0.18	10125	0.01	10125	0.01	10125	0.1
10126	0.15	10126	0.01	10126	0.02	10126	0.1
10127	0.12	10127	0.01	10127	0.02	10127	0.11
10128	0.09	10128	0.01	10128	0.03	10128	0.11
10129	0.07	10129	0.01	10129	0.04	10129	0.12
10130	0.06	10130	0	10130	0.05	10130	0.12
10131	0.05	10131	0	10131	0.06	10131	0.12
10132	0.04	10132	0	10132	0.07	10132	0.12
10133	0.03	10133	0.01	10133	0.08	10133	0.11
10134	0.03	10134	0.01	10134	0.09	10134	0.1
10135	0.02	10135	0.01	10135	0.09	10135	0.09
10136	0.02	10136	0.01	10136	0.09	10136	0.07
10137	0.02	10137	0.01	10137	0.09	10137	0.06
10138	0.02	10138	0.01	10138	0.08	10138	0.04
10139	0.02	10139	0.02	10139	0.06	10139	0.03
10140	0.02	10140	0.02	10140	0.05	10140	0.02
10141	0.02	10141	0.02	10141	0.04	10141	0.02
10142	0.02	10142	0.03	10142	0.03	10142	0.01
10143	0.02	10143	0.03	10143	0.02	10143	0.01
10144	0.02	10144	0.04	10144	0.02	10144	0.01
10145	0.02	10145	0.04	10145	0.01	10145	0.01
10146	0.02	10146	0.04	10146	0.01	10146	0
10147	0.01	10147	0.04	10147	0.01	10147	0
10148	0.01	10148	0.03	10148	0.01	10148	0
10149	0.01	10149	0.03	10149	0	10149	0
10150	0.01	10150	0.03	10150	0	10150	0
10151	0.01	10151	0.03	10151	0	10151	0
10152	0	10152	0.03	10152	0	10152	0
10153	0	10153	0.03	10153	0	10153	0
10154	0	10154	0.03	10154	0	10154	0
10155	0	10155	0.03	10155	0	10155	0
10156	0.01	10156	0.03	10156	0	10156	0
10157	0.01	10157	0.03	10157	0	10157	0
10158	0.01	10158	0.03	10158	0	10158	0
10159	0.01	10159	0.03	10159	0.01	10159	0
10160	0.01	10160	0.04	10160	0.01	10160	0
10161	0.01	10161	0.04	10161	0.01	10161	0
10162	0.02	10162	0.04	10162	0.01	10162	0
10163	0.02	10163	0.04	10163	0.02	10163	0
10164	0.02	10164	0.05	10164	0.02	10164	0
10165	0.02	10165	0.05	10165	0.02	10165	0
10166	0.02	10166	0.05	10166	0.03	10166	0
10167	0.02	10167	0.05	10167	0.03	10167	0
10168	0.01	10168	0.05	10168	0.04	10168	0.01
10169	0.01	10169	0.05	10169	0.04	10169	0.01
10170	0.01	10170	0.05	10170	0.05	10170	0.01
10171	0.01	10171	0.05	10171	0.06	10171	0.01
10172	0.01	10172	0.05	10172	0.08	10172	0.02
10173	0.01	10173	0.05	10173	0.11	10173	0.02
10174	0.01	10174	0.05	10174	0.14	10174	0.02
10175	0.01	10175	0.04	10175	0.17	10175	0.03
10176	0.01	10176	0.04	10176	0.21	10176	0.03
10177	0.01	10177	0.04	10177	0.23	10177	0.04
10178	0.01	10178	0.04	10178	0.25	10178	0.04
10179	0.01	10179	0.03	10179	0.24	10179	0.05
10180	0.01	10180	0.03	10180	0.22	10180	0.05
10181	0.01	10181	0.03	10181	0.2	10181	0.06
10182	0.01	10182	0.03	10182	0.16	10182	0.06
10183	0.01	10183	0.02	10183	0.13	10183	0.07
10184	0.01	10184	0.02	10184	0.1	10184	0.07
10185	0.02	10185	0.02	10185	0.07	10185	0.07
10186	0.02	10186	0.02	10186	0.05	10186	0.06
10187	0.03	10187	0.02	10187	0.03	10187	0.06
10188	0.04	10188	0.02	10188	0.02	10188	0.06
10189	0.05	10189	0.02	10189	0.02	10189	0.05
10190	0.06	10190	0.02	10190	0.01	10190	0.05
10191	0.08	10191	0.02	10191	0.01	10191	0.05
10192	0.1	10192	0.02	10192	0.01	10192	0.05
10193	0.12	10193	0.02	10193	0.01	10193	0.05
10194	0.13	10194	0.02	10194	0	10194	0.05
10195	0.14	10195	0.02	10195	0	10195	0.06
10196	0.13	10196	0.02	10196	0	10196	0.07
10197	0.12	10197	0.02	10197	0	10197	0.08
10198	0.11	10198	0.02	10198	0	10198	0.09
10199	0.09	10199	0.02	10199	0	10199	0.1
10200	0.07	10200	0.02	10200	0	10200	0.11
10201	0.06	10201	0.02	10201	0	10201	0.11
10202	0.04	10202	0.02	10202	0	10202	0.11
10203	0.03	10203	0.02	10203	0	10203	0.11
10204	0.03	10204	0.02	10204	0	10204	0.1
10205	0.02	10205	0.02	10205	0	10205	0.1
10206	0.02	10206	0.02	10206	0	10206	0.09
10207	0.01	10207	0.02	10207	0	10207	0.08
10208	0.01	10208	0.01	10208	0	10208	0.08
10209	0.01	10209	0.01	10209	0	10209	0.07
10210	0.01	10210	0.01	10210	0	10210	0.06
10211	0.01	10211	0.01	10211	0	10211	0.06
10212	0.01	10212	0	10212	0	10212	0.06
10213	0.01	10213	0	10213	0	10213	0.06
10214	0.01	10214	0	10214	0.01	10214	0.06
10215	0.01	10215	0	10215	0.01	10215	0.06
10216	0.01	10216	0	10216	0.01	10216	0.06
10217	0.01	10217	0	10217	0.02	10217	0.07
10218	0.01	10218	0	10218	0.03	10218	0.08
10219	0.01	10219	0	10219	0.03	10219	0.1
10220	0.01	10220	0	10220	0.04	10220	0.13
10221	0.02	10221	0	10221	0.06	10221	0.16
10222	0.02	10222	0	10222	0.07	10222	0.22
10223	0.03	10223	0	10223	0.09	10223	0.29
10224	0.04	10224	0	10224	0.1	10224	0.39
10225	0.05	10225	0	10225	0.12	10225	0.53
10226	0.06	10226	0	10226	0.13	10226	0.73
10227	0.08	10227	0	10227	0.15	10227	1
10228	0.1	10228	0	10228	0.16	10228	1.35
10229	0.13	10229	0	10229	0.18	10229	1.8
10230	0.15	10230	0	10230	0.19	10230	2.33
10231	0.18	10231	0	10231	0.2	10231	2.91
10232	0.2	10232	0	10232	0.2	10232	3.5
10233	0.21	10233	0	10233	0.2	10233	4.05
10234	0.22	10234	0	10234	0.19	10234	4.49
10235	0.23	10235	0	10235	0.19	10235	4.79
10236	0.23	10236	0	10236	0.18	10236	4.92
10237	0.22	10237	0	10237	0.17	10237	4.87
10238	0.21	10238	0.01	10238	0.16	10238	4.65
10239	0.19	10239	0.01	10239	0.15	10239	4.31
10240	0.17	10240	0.01	10240	0.13	10240	3.92
10241	0.15	10241	0.01	10241	0.11	10241	3.53
10242	0.13	10242	0.01	10242	0.1	10242	3.21
10243	0.12	10243	0.01	10243	0.09	10243	2.98
10244	0.11	10244	0.02	10244	0.07	10244	2.86
10245	0.1	10245	0.02	10245	0.06	10245	2.84
10246	0.1	10246	0.02	10246	0.06	10246	2.89
10247	0.1	10247	0.02	10247	0.05	10247	2.98
10248	0.1	10248	0.02	10248	0.04	10248	3.06
10249	0.11	10249	0.02	10249	0.04	10249	3.07
10250	0.12	10250	0.02	10250	0.03	10250	2.99
10251	0.13	10251	0.02	10251	0.02	10251	2.8
10252	0.14	10252	0.02	10252	0.02	10252	2.54
10253	0.14	10253	0.02	10253	0.01	10253	2.25
10254	0.14	10254	0.02	10254	0.01	10254	1.97
10255	0.14	10255	0.01	10255	0.01	10255	1.74
10256	0.13	10256	0.01	10256	0	10256	1.57
10257	0.12	10257	0.01	10257	0	10257	1.44
10258	0.11	10258	0.01	10258	0	10258	1.37
10259	0.1	10259	0.01	10259	0	10259	1.33
10260	0.09	10260	0.01	10260	0	10260	1.32
10261	0.09	10261	0.01	10261	0	10261	1.31
10262	0.08	10262	0.01	10262	0	10262	1.3
10263	0.08	10263	0.01	10263	0	10263	1.28
10264	0.08	10264	0.01	10264	0	10264	1.22
10265	0.09	10265	0.01	10265	0	10265	1.14
10266	0.09	10266	0.01	10266	0	10266	1.05
10267	0.09	10267	0.01	10267	0	10267	0.94
10268	0.09	10268	0.01	10268	0	10268	0.83
10269	0.09	10269	0.01	10269	0	10269	0.73
10270	0.09	10270	0.01	10270	0	10270	0.65
10271	0.08	10271	0.02	10271	0	10271	0.58
10272	0.08	10272	0.02	10272	0.01	10272	0.52
10273	0.07	10273	0.03	10273	0.01	10273	0.48
10274	0.07	10274	0.03	10274	0.01	10274	0.45
10275	0.07	10275	0.04	10275	0.02	10275	0.43
10276	0.07	10276	0.04	10276	0.02	10276	0.42
10277	0.08	10277	0.05	10277	0.03	10277	0.41
10278	0.08	10278	0.06	10278	0.04	10278	0.4
10279	0.09	10279	0.06	10279	0.05	10279	0.39
10280	0.1	10280	0.07	10280	0.06	10280	0.39
10281	0.11	10281	0.08	10281	0.07	10281	0.37
10282	0.12	10282	0.08	10282	0.08	10282	0.36
10283	0.14	10283	0.09	10283	0.1	10283	0.34
10284	0.15	10284	0.09	10284	0.11	10284	0.31
10285	0.17	10285	0.1	10285	0.12	10285	0.28
10286	0.19	10286	0.11	10286	0.14	10286	0.26
10287	0.2	10287	0.12	10287	0.14	10287	0.24
10288	0.2	10288	0.12	10288	0.14	10288	0.22
10289	0.2	10289	0.13	10289	0.13	10289	0.22
10290	0.18	10290	0.13	10290	0.13	10290	0.22
10291	0.15	10291	0.14	10291	0.12	10291	0.24
10292	0.11	10292	0.14	10292	0.11	10292	0.27
10293	0.08	10293	0.15	10293	0.1	10293	0.32
10294	0.05	10294	0.17	10294	0.1	10294	0.38
10295	0.03	10295	0.19	10295	0.1	10295	0.46
10296	0.02	10296	0.23	10296	0.1	10296	0.54
10297	0.01	10297	0.3	10297	0.1	10297	0.62
10298	0.01	10298	0.4	10298	0.1	10298	0.69
10299	0	10299	0.54	10299	0.1	10299	0.75
10300	0	10300	0.73	10300	0.09	10300	0.78
10301	0	10301	0.96	10301	0.08	10301	0.79
10302	0	10302	1.21	10302	0.07	10302	0.77
10303	0	10303	1.45	10303	0.06	10303	0.74
10304	0	10304	1.62	10304	0.05	10304	0.69
10305	0	10305	1.72	10305	0.04	10305	0.63
10306	0	10306	1.72	10306	0.03	10306	0.56
10307	0	10307	1.66	10307	0.03	10307	0.5
10308	0	10308	1.55	10308	0.02	10308	0.43
10309	0	10309	1.44	10309	0.02	10309	0.38
10310	0	10310	1.34	10310	0.02	10310	0.33
10311	0	10311	1.27	10311	0.01	10311	0.28
10312	0	10312	1.22	10312	0.01	10312	0.25
10313	0	10313	1.2	10313	0.01	10313	0.22
10314	0	10314	1.2	10314	0.01	10314	0.19
10315	0	10315	1.21	10315	0.01	10315	0.16
10316	0	10316	1.23	10316	0.01	10316	0.14
10317	0	10317	1.25	10317	0.01	10317	0.12
10318	0	10318	1.25	10318	0.01	10318	0.09
10319	0	10319	1.23	10319	0.01	10319	0.07
10320	0	10320	1.18	10320	0.01	10320	0.06
10321	0	10321	1.09	10321	0.01	10321	0.04
10322	0	10322	0.97	10322	0.01	10322	0.03
10323	0	10323	0.83	10323	0.01	10323	0.03
10324	0	10324	0.68	10324	0.01	10324	0.02
10325	0	10325	0.54	10325	0.01	10325	0.02
10326	0	10326	0.41	10326	0.02	10326	0.01
10327	0	10327	0.31	10327	0.02	10327	0.01
10328	0	10328	0.23	10328	0.02	10328	0.01
10329	0	10329	0.17	10329	0.02	10329	0.01
10330	0	10330	0.13	10330	0.02	10330	0.01
10331	0	10331	0.1	10331	0.02	10331	0.01
10332	0	10332	0.08	10332	0.02	10332	0.01
10333	0	10333	0.06	10333	0.02	10333	0
10334	0	10334	0.05	10334	0.02	10334	0
10335	0	10335	0.04	10335	0.02	10335	0
10336	0	10336	0.04	10336	0.02	10336	0
10337	0	10337	0.03	10337	0.02	10337	0
10338	0	10338	0.03	10338	0.02	10338	0
10339	0	10339	0.02	10339	0.03	10339	0
10340	0	10340	0.02	10340	0.03	10340	0
10341	0	10341	0.02	10341	0.03	10341	0
10342	0	10342	0.02	10342	0.04	10342	0
10343	0	10343	0.01	10343	0.04	10343	0
10344	0	10344	0.01	10344	0.04	10344	0
10345	0	10345	0.01	10345	0.05	10345	0
10346	0	10346	0.01	10346	0.05	10346	0
10347	0	10347	0.01	10347	0.05	10347	0
10348	0	10348	0.01	10348	0.05	10348	0
10349	0	10349	0.01	10349	0.05	10349	0
10350	0	10350	0.01	10350	0.06	10350	0
10351	0	10351	0.01	10351	0.06	10351	0
10352	0	10352	0.01	10352	0.07	10352	0
10353	0	10353	0.01	10353	0.08	10353	0
10354	0	10354	0.01	10354	0.09	10354	0
10355	0	10355	0.01	10355	0.1	10355	0
10356	0	10356	0.01	10356	0.11	10356	0
10357	0	10357	0.01	10357	0.11	10357	0
10358	0	10358	0.02	10358	0.11	10358	0
10359	0	10359	0.02	10359	0.11	10359	0
10360	0	10360	0.02	10360	0.11	10360	0
10361	0	10361	0.02	10361	0.1	10361	0
10362	0	10362	0.02	10362	0.09	10362	0
10363	0	10363	0.02	10363	0.08	10363	0
10364	0	10364	0.02	10364	0.07	10364	0
10365	0	10365	0.03	10365	0.06	10365	0
10366	0	10366	0.03	10366	0.05	10366	0
10367	0	10367	0.03	10367	0.04	10367	0
10368	0	10368	0.03	10368	0.03	10368	0
10369	0	10369	0.03	10369	0.02	10369	0
10370	0	10370	0.03	10370	0.02	10370	0
10371	0	10371	0.03	10371	0.02	10371	0
10372	0	10372	0.03	10372	0.02	10372	0
10373	0	10373	0.02	10373	0.02	10373	0
10374	0	10374	0.02	10374	0.02	10374	0
10375	0	10375	0.02	10375	0.03	10375	0
10376	0	10376	0.02	10376	0.03	10376	0
10377	0	10377	0.02	10377	0.03	10377	0
10378	0	10378	0.02	10378	0.04	10378	0
10379	0	10379	0.03	10379	0.04	10379	0
10380	0	10380	0.03	10380	0.04	10380	0
10381	0	10381	0.03	10381	0.04	10381	0
10382	0	10382	0.03	10382	0.04	10382	0
10383	0	10383	0.03	10383	0.04	10383	0
10384	0	10384	0.03	10384	0.03	10384	0
10385	0	10385	0.03	10385	0.03	10385	0
10386	0	10386	0.03	10386	0.02	10386	0
10387	0	10387	0.03	10387	0.02	10387	0
10388	0	10388	0.03	10388	0.01	10388	0
10389	0	10389	0.02	10389	0.01	10389	0
10390	0	10390	0.02	10390	0.01	10390	0
10391	0	10391	0.02	10391	0.01	10391	0
10392	0	10392	0.02	10392	0.01	10392	0
10393	0	10393	0.02	10393	0.01	10393	0
10394	0	10394	0.01	10394	0.02	10394	0
10395	0	10395	0.01	10395	0.02	10395	0
10396	0	10396	0.01	10396	0.03	10396	0
10397	0	10397	0.01	10397	0.05	10397	0
10398	0	10398	0.01	10398	0.07	10398	0
10399	0	10399	0.01	10399	0.1	10399	0
10400	0	10400	0.01	10400	0.14	10400	0
10401	0.01	10401	0	10401	0.19	10401	0
10402	0.01	10402	0	10402	0.23	10402	0
10403	0.02	10403	0	10403	0.27	10403	0
10404	0.04	10404	0	10404	0.29	10404	0
10405	0.07	10405	0	10405	0.3	10405	0.01
10406	0.12	10406	0	10406	0.3	10406	0.02
10407	0.21	10407	0	10407	0.29	10407	0.06
10408	0.32	10408	0	10408	0.28	10408	0.13
10409	0.46	10409	0	10409	0.27	10409	0.26
10410	0.62	10410	0	10410	0.25	10410	0.48
10411	0.78	10411	0	10411	0.24	10411	0.81
10412	0.94	10412	0	10412	0.22	10412	1.27
10413	1.08	10413	0	10413	0.21	10413	1.82
10414	1.21	10414	0	10414	0.2	10414	2.41
10415	1.31	10415	0	10415	0.2	10415	2.97
10416	1.41	10416	0	10416	0.22	10416	3.45
10417	1.5	10417	0	10417	0.25	10417	3.79
10418	1.58	10418	0	10418	0.3	10418	3.99
10419	1.66	10419	0	10419	0.4	10419	4.05
10420	1.72	10420	0	10420	0.54	10420	3.99
10421	1.77	10421	0	10421	0.73	10421	3.83
10422	1.79	10422	0	10422	0.99	10422	3.62
10423	1.77	10423	0	10423	1.29	10423	3.4
10424	1.72	10424	0	10424	1.57	10424	3.2
10425	1.64	10425	0	10425	1.76	10425	3.02
10426	1.54	10426	0	10426	1.82	10426	2.87
10427	1.42	10427	0	10427	1.72	10427	2.76
10428	1.3	10428	0	10428	1.51	10428	2.66
10429	1.18	10429	0	10429	1.26	10429	2.57
10430	1.06	10430	0	10430	1.02	10430	2.49
10431	0.96	10431	0	10431	0.82	10431	2.39
10432	0.87	10432	0	10432	0.66	10432	2.3
10433	0.78	10433	0	10433	0.56	10433	2.2
10434	0.71	10434	0	10434	0.48	10434	2.11
10435	0.65	10435	0	10435	0.43	10435	2.02
10436	0.6	10436	0	10436	0.4	10436	1.94
10437	0.56	10437	0	10437	0.37	10437	1.88
10438	0.53	10438	0.01	10438	0.34	10438	1.85
10439	0.51	10439	0.01	10439	0.31	10439	1.84
10440	0.49	10440	0.01	10440	0.28	10440	1.87
10441	0.49	10441	0	10441	0.25	10441	1.92
10442	0.48	10442	0	10442	0.22	10442	2
10443	0.49	10443	0	10443	0.19	10443	2.08
10444	0.5	10444	0	10444	0.17	10444	2.17
10445	0.52	10445	0	10445	0.16	10445	2.23
10446	0.55	10446	0	10446	0.15	10446	2.25
10447	0.59	10447	0	10447	0.15	10447	2.22
10448	0.65	10448	0	10448	0.14	10448	2.13
10449	0.75	10449	0	10449	0.14	10449	1.98
10450	0.87	10450	0	10450	0.14	10450	1.81
10451	1.04	10451	0	10451	0.14	10451	1.62
10452	1.24	10452	0	10452	0.14	10452	1.45
10453	1.47	10453	0	10453	0.13	10453	1.31
10454	1.7	10454	0	10454	0.13	10454	1.22
10455	1.9	10455	0	10455	0.12	10455	1.17
10456	2.02	10456	0	10456	0.12	10456	1.16
10457	2.05	10457	0	10457	0.11	10457	1.2
10458	1.96	10458	0	10458	0.11	10458	1.27
10459	1.79	10459	0	10459	0.1	10459	1.37
10460	1.57	10460	0	10460	0.1	10460	1.47
10461	1.33	10461	0	10461	0.1	10461	1.56
10462	1.09	10462	0	10462	0.09	10462	1.64
10463	0.89	10463	0.01	10463	0.09	10463	1.69
10464	0.73	10464	0.01	10464	0.1	10464	1.72
10465	0.61	10465	0.01	10465	0.1	10465	1.74
10466	0.53	10466	0.01	10466	0.12	10466	1.75
10467	0.47	10467	0.02	10467	0.14	10467	1.76
10468	0.44	10468	0.02	10468	0.16	10468	1.78
10469	0.43	10469	0.02	10469	0.2	10469	1.81
10470	0.43	10470	0.02	10470	0.26	10470	1.87
10471	0.45	10471	0.02	10471	0.32	10471	1.97
10472	0.47	10472	0.02	10472	0.4	10472	2.1
10473	0.49	10473	0.02	10473	0.49	10473	2.29
10474	0.51	10474	0.02	10474	0.56	10474	2.52
10475	0.53	10475	0.02	10475	0.61	10475	2.8
10476	0.54	10476	0.01	10476	0.61	10476	3.1
10477	0.55	10477	0.01	10477	0.58	10477	3.41
10478	0.56	10478	0.01	10478	0.5	10478	3.69
10479	0.57	10479	0.01	10479	0.4	10479	3.91
10480	0.58	10480	0.01	10480	0.31	10480	4.03
10481	0.6	10481	0.01	10481	0.23	10481	4.03
10482	0.63	10482	0.01	10482	0.17	10482	3.94
10483	0.65	10483	0.01	10483	0.12	10483	3.77
10484	0.68	10484	0.01	10484	0.09	10484	3.56
10485	0.69	10485	0.01	10485	0.07	10485	3.34
10486	0.68	10486	0.01	10486	0.05	10486	3.15
10487	0.65	10487	0.01	10487	0.04	10487	2.99
10488	0.59	10488	0.01	10488	0.04	10488	2.88
10489	0.52	10489	0.02	10489	0.03	10489	2.8
10490	0.43	10490	0.02	10490	0.03	10490	2.75
10491	0.35	10491	0.02	10491	0.02	10491	2.69
10492	0.27	10492	0.02	10492	0.02	10492	2.62
10493	0.21	10493	0.02	10493	0.02	10493	2.52
10494	0.15	10494	0.02	10494	0.02	10494	2.39
10495	0.11	10495	0.02	10495	0.02	10495	2.25
10496	0.08	10496	0.02	10496	0.02	10496	2.1
10497	0.06	10497	0.03	10497	0.02	10497	1.96
10498	0.04	10498	0.03	10498	0.02	10498	1.84
10499	0.03	10499	0.04	10499	0.02	10499	1.75
10500	0.02	10500	0.05	10500	0.02	10500	1.68
10501	0.02	10501	0.06	10501	0.02	10501	1.62
10502	0.02	10502	0.09	10502	0.02	10502	1.56
10503	0.02	10503	0.14	10503	0.02	10503	1.48
10504	0.03	10504	0.2	10504	0.01	10504	1.38
10505	0.04	10505	0.31	10505	0.01	10505	1.27
10506	0.06	10506	0.45	10506	0.01	10506	1.14
10507	0.1	10507	0.66	10507	0.01	10507	1
10508	0.17	10508	0.93	10508	0.01	10508	0.86
10509	0.26	10509	1.27	10509	0.01	10509	0.73
10510	0.35	10510	1.66	10510	0.01	10510	0.6
10511	0.41	10511	2.08	10511	0.01	10511	0.5
10512	0.4	10512	2.52	10512	0.01	10512	0.41
10513	0.33	10513	2.95	10513	0.01	10513	0.33
10514	0.22	10514	3.36	10514	0.01	10514	0.28
10515	0.13	10515	3.73	10515	0.01	10515	0.25
10516	0.07	10516	4.03	10516	0.01	10516	0.22
10517	0.03	10517	4.24	10517	0.01	10517	0.22
10518	0.02	10518	4.33	10518	0.01	10518	0.22
10519	0.01	10519	4.28	10519	0.01	10519	0.24
10520	0	10520	4.07	10520	0.02	10520	0.26
10521	0	10521	3.74	10521	0.02	10521	0.29
10522	0	10522	3.33	10522	0.03	10522	0.32
10523	0	10523	2.87	10523	0.03	10523	0.36
10524	0	10524	2.43	10524	0.04	10524	0.38
10525	0	10525	2.02	10525	0.04	10525	0.39
10526	0	10526	1.68	10526	0.04	10526	0.38
10527	0	10527	1.39	10527	0.04	10527	0.36
10528	0	10528	1.17	10528	0.04	10528	0.32
10529	0	10529	0.99	10529	0.03	10529	0.28
10530	0	10530	0.85	10530	0.03	10530	0.24
10531	0	10531	0.74	10531	0.03	10531	0.2
10532	0	10532	0.65	10532	0.04	10532	0.17
10533	0	10533	0.58	10533	0.04	10533	0.15
10534	0	10534	0.53	10534	0.05	10534	0.14
10535	0	10535	0.49	10535	0.06	10535	0.13
10536	0	10536	0.46	10536	0.07	10536	0.12
10537	0	10537	0.43	10537	0.08	10537	0.11
10538	0	10538	0.41	10538	0.09	10538	0.11
10539	0	10539	0.4	10539	0.1	10539	0.1
10540	0	10540	0.39	10540	0.09	10540	0.09
10541	0	10541	0.38	10541	0.08	10541	0.08
10542	0	10542	0.37	10542	0.07	10542	0.08
10543	0	10543	0.35	10543	0.06	10543	0.07
10544	0	10544	0.33	10544	0.05	10544	0.06
10545	0	10545	0.31	10545	0.04	10545	0.06
10546	0	10546	0.29	10546	0.04	10546	0.05
10547	0	10547	0.27	10547	0.03	10547	0.05
10548	0	10548	0.24	10548	0.03	10548	0.04
10549	0	10549	0.22	10549	0.03	10549	0.04
10550	0	10550	0.2	10550	0.03	10550	0.03
10551	0	10551	0.18	10551	0.03	10551	0.03
10552	0	10552	0.16	10552	0.03	10552	0.02
10553	0	10553	0.14	10553	0.04	10553	0.02
10554	0	10554	0.13	10554	0.05	10554	0.02
10555	0	10555	0.11	10555	0.07	10555	0.02
10556	0	10556	0.1	10556	0.1	10556	0.02
10557	0	10557	0.08	10557	0.14	10557	0.02
10558	0	10558	0.07	10558	0.18	10558	0.02
10559	0	10559	0.06	10559	0.24	10559	0.02
10560	0	10560	0.06	10560	0.3	10560	0.03
10561	0	10561	0.06	10561	0.37	10561	0.03
10562	0	10562	0.06	10562	0.43	10562	0.04
10563	0	10563	0.07	10563	0.48	10563	0.04
10564	0	10564	0.08	10564	0.52	10564	0.04
10565	0	10565	0.1	10565	0.55	10565	0.04
10566	0	10566	0.15	10566	0.56	10566	0.04
10567	0	10567	0.22	10567	0.58	10567	0.04
10568	0	10568	0.34	10568	0.59	10568	0.04
10569	0	10569	0.53	10569	0.61	10569	0.04
10570	0	10570	0.83	10570	0.65	10570	0.03
10571	0	10571	1.26	10571	0.69	10571	0.03
10572	0	10572	1.8	10572	0.73	10572	0.03
10573	0	10573	2.4	10573	0.77	10573	0.02
10574	0	10574	2.95	10574	0.79	10574	0.02
10575	0	10575	3.35	10575	0.8	10575	0.02
10576	0	10576	3.5	10576	0.77	10576	0.02
10577	0	10577	3.41	10577	0.72	10577	0.02
10578	0	10578	3.11	10578	0.65	10578	0.02
10579	0	10579	2.7	10579	0.56	10579	0.02
10580	0	10580	2.26	10580	0.47	10580	0.02
10581	0	10581	1.83	10581	0.39	10581	0.02
10582	0	10582	1.46	10582	0.31	10582	0.02
10583	0	10583	1.15	10583	0.25	10583	0.02
10584	0	10584	0.89	10584	0.2	10584	0.02
10585	0	10585	0.69	10585	0.16	10585	0.02
10586	0	10586	0.52	10586	0.13	10586	0.01
10587	0	10587	0.39	10587	0.11	10587	0.01
10588	0	10588	0.28	10588	0.1	10588	0.01
10589	0	10589	0.2	10589	0.09	10589	0.01
10590	0	10590	0.14	10590	0.09	10590	0.01
10591	0	10591	0.1	10591	0.09	10591	0
10592	0	10592	0.07	10592	0.09	10592	0
10593	0.01	10593	0.05	10593	0.09	10593	0
10594	0.01	10594	0.03	10594	0.1	10594	0
10595	0.03	10595	0.02	10595	0.1	10595	0
10596	0.05	10596	0.02	10596	0.1	10596	0
10597	0.09	10597	0.01	10597	0.1	10597	0.01
10598	0.14	10598	0.01	10598	0.1	10598	0.01
10599	0.21	10599	0.01	10599	0.09	10599	0.01
10600	0.29	10600	0.01	10600	0.08	10600	0.01
10601	0.36	10601	0.01	10601	0.07	10601	0.01
10602	0.43	10602	0.02	10602	0.06	10602	0.01
10603	0.49	10603	0.02	10603	0.06	10603	0.01
10604	0.55	10604	0.03	10604	0.05	10604	0.01
10605	0.63	10605	0.03	10605	0.05	10605	0.01
10606	0.73	10606	0.04	10606	0.05	10606	0.01
10607	0.87	10607	0.05	10607	0.04	10607	0.01
10608	1.03	10608	0.05	10608	0.04	10608	0.01
10609	1.21	10609	0.05	10609	0.04	10609	0
10610	1.37	10610	0.05	10610	0.04	10610	0
10611	1.49	10611	0.05	10611	0.03	10611	0
10612	1.55	10612	0.04	10612	0.03	10612	0
10613	1.54	10613	0.03	10613	0.03	10613	0
10614	1.49	10614	0.03	10614	0.03	10614	0
10615	1.43	10615	0.02	10615	0.02	10615	0
10616	1.43	10616	0.02	10616	0.02	10616	0
10617	1.5	10617	0.01	10617	0.02	10617	0
10618	1.72	10618	0.01	10618	0.01	10618	0
10619	2.13	10619	0.01	10619	0.01	10619	0
10620	2.86	10620	0.01	10620	0.01	10620	0
10621	4.03	10621	0.01	10621	0.01	10621	0
10622	5.76	10622	0	10622	0.01	10622	0
10623	8	10623	0	10623	0	10623	0
10624	10.42	10624	0	10624	0	10624	0
10625	12.35	10625	0	10625	0	10625	0
10626	13.04	10626	0	10626	0	10626	0
10627	12.2	10627	0	10627	0	10627	0
10628	10.16	10628	0	10628	0	10628	0
10629	7.66	10629	0	10629	0	10629	0.01
10630	5.36	10630	0	10630	0	10630	0.01
10631	3.6	10631	0	10631	0	10631	0.01
10632	2.4	10632	0	10632	0	10632	0.01
10633	1.65	10633	0	10633	0	10633	0.01
10634	1.21	10634	0	10634	0	10634	0.01
10635	0.97	10635	0	10635	0	10635	0.01
10636	0.87	10636	0	10636	0	10636	0.01
10637	0.86	10637	0	10637	0	10637	0.01
10638	0.94	10638	0	10638	0	10638	0.01
10639	1.11	10639	0	10639	0	10639	0.01
10640	1.4	10640	0	10640	0	10640	0.01
10641	1.81	10641	0	10641	0	10641	0.01
10642	2.34	10642	0	10642	0	10642	0
10643	2.96	10643	0	10643	0	10643	0
10644	3.59	10644	0	10644	0	10644	0
10645	4.1	10645	0	10645	0	10645	0
10646	4.4	10646	0	10646	0	10646	0
10647	4.4	10647	0	10647	0	10647	0
10648	4.14	10648	0	10648	0	10648	0
10649	3.69	10649	0	10649	0	10649	0
10650	3.15	10650	0	10650	0	10650	0
10651	2.62	10651	0	10651	0	10651	0
10652	2.15	10652	0	10652	0	10652	0
10653	1.78	10653	0	10653	0	10653	0
10654	1.5	10654	0	10654	0	10654	0
10655	1.31	10655	0	10655	0	10655	0
10656	1.2	10656	0	10656	0	10656	0
10657	1.17	10657	0	10657	0	10657	0
10658	1.2	10658	0	10658	0	10658	0.01
10659	1.29	10659	0	10659	0	10659	0.01
10660	1.46	10660	0	10660	0	10660	0.01
10661	1.7	10661	0	10661	0	10661	0.01
10662	2	10662	0	10662	0	10662	0.01
10663	2.35	10663	0	10663	0	10663	0.01
10664	2.7	10664	0	10664	0.01	10664	0.01
10665	2.99	10665	0	10665	0.01	10665	0.01
10666	3.17	10666	0	10666	0.01	10666	0.01
10667	3.19	10667	0	10667	0.01	10667	0.01
10668	3.05	10668	0	10668	0.02	10668	0.02
10669	2.78	10669	0	10669	0.02	10669	0.02
10670	2.43	10670	0	10670	0.03	10670	0.03
10671	2.06	10671	0	10671	0.04	10671	0.03
10672	1.71	10672	0	10672	0.06	10672	0.05
10673	1.39	10673	0	10673	0.08	10673	0.07
10674	1.13	10674	0	10674	0.1	10674	0.1
10675	0.91	10675	0	10675	0.12	10675	0.15
10676	0.74	10676	0	10676	0.15	10676	0.21
10677	0.6	10677	0	10677	0.18	10677	0.29
10678	0.49	10678	0	10678	0.21	10678	0.36
10679	0.41	10679	0	10679	0.25	10679	0.43
10680	0.34	10680	0	10680	0.28	10680	0.49
10681	0.29	10681	0	10681	0.3	10681	0.51
10682	0.24	10682	0	10682	0.31	10682	0.52
10683	0.21	10683	0	10683	0.31	10683	0.5
10684	0.18	10684	0	10684	0.3	10684	0.48
10685	0.16	10685	0	10685	0.29	10685	0.45
10686	0.14	10686	0	10686	0.27	10686	0.44
10687	0.12	10687	0	10687	0.26	10687	0.43
10688	0.11	10688	0	10688	0.25	10688	0.44
10689	0.1	10689	0	10689	0.24	10689	0.47
10690	0.1	10690	0	10690	0.24	10690	0.51
10691	0.09	10691	0.01	10691	0.25	10691	0.56
10692	0.09	10692	0.03	10692	0.26	10692	0.63
10693	0.09	10693	0.06	10693	0.28	10693	0.7
10694	0.08	10694	0.15	10694	0.3	10694	0.76
10695	0.08	10695	0.32	10695	0.32	10695	0.81
10696	0.07	10696	0.62	10696	0.33	10696	0.84
10697	0.06	10697	1.07	10697	0.34	10697	0.85
10698	0.05	10698	1.62	10698	0.34	10698	0.85
10699	0.05	10699	2.2	10699	0.34	10699	0.84
10700	0.04	10700	2.65	10700	0.33	10700	0.83
10701	0.03	10701	2.91	10701	0.31	10701	0.82
10702	0.03	10702	2.94	10702	0.29	10702	0.81
10703	0.02	10703	2.78	10703	0.26	10703	0.8
10704	0.02	10704	2.5	10704	0.23	10704	0.79
10705	0.02	10705	2.16	10705	0.2	10705	0.76
10706	0.02	10706	1.81	10706	0.17	10706	0.72
10707	0.02	10707	1.49	10707	0.14	10707	0.66
10708	0.02	10708	1.2	10708	0.12	10708	0.6
10709	0.02	10709	0.95	10709	0.1	10709	0.53
10710	0.02	10710	0.75	10710	0.08	10710	0.45
10711	0.02	10711	0.59	10711	0.06	10711	0.39
10712	0.01	10712	0.47	10712	0.05	10712	0.32
10713	0.01	10713	0.37	10713	0.04	10713	0.27
10714	0.01	10714	0.29	10714	0.04	10714	0.23
10715	0.01	10715	0.24	10715	0.03	10715	0.19
10716	0.01	10716	0.19	10716	0.03	10716	0.16
10717	0	10717	0.16	10717	0.02	10717	0.13
10718	0	10718	0.13	10718	0.02	10718	0.11
10719	0	10719	0.11	10719	0.02	10719	0.09
10720	0	10720	0.08	10720	0.02	10720	0.07
10721	0	10721	0.07	10721	0.01	10721	0.06
10722	0	10722	0.05	10722	0.01	10722	0.05
10723	0	10723	0.04	10723	0.01	10723	0.04
10724	0	10724	0.03	10724	0.01	10724	0.04
10725	0	10725	0.02	10725	0.01	10725	0.03
10726	0	10726	0.02	10726	0.01	10726	0.03
10727	0	10727	0.02	10727	0.01	10727	0.03
10728	0	10728	0.01	10728	0.01	10728	0.04
10729	0	10729	0.01	10729	0.02	10729	0.04
10730	0	10730	0.01	10730	0.02	10730	0.05
10731	0	10731	0.01	10731	0.02	10731	0.05
10732	0.01	10732	0.01	10732	0.02	10732	0.06
10733	0.01	10733	0.02	10733	0.02	10733	0.08
10734	0.02	10734	0.02	10734	0.02	10734	0.1
10735	0.05	10735	0.02	10735	0.02	10735	0.12
10736	0.08	10736	0.03	10736	0.02	10736	0.14
10737	0.12	10737	0.04	10737	0.01	10737	0.16
10738	0.17	10738	0.04	10738	0.01	10738	0.17
10739	0.21	10739	0.05	10739	0.01	10739	0.19
10740	0.23	10740	0.05	10740	0.01	10740	0.2
10741	0.22	10741	0.06	10741	0.01	10741	0.21
10742	0.18	10742	0.06	10742	0.01	10742	0.22
10743	0.14	10743	0.07	10743	0.01	10743	0.22
10744	0.1	10744	0.07	10744	0.01	10744	0.22
10745	0.07	10745	0.07	10745	0.01	10745	0.21
10746	0.04	10746	0.08	10746	0.01	10746	0.2
10747	0.03	10747	0.08	10747	0.01	10747	0.17
10748	0.02	10748	0.08	10748	0	10748	0.14
10749	0.01	10749	0.09	10749	0	10749	0.11
10750	0.01	10750	0.09	10750	0	10750	0.09
10751	0.01	10751	0.1	10751	0	10751	0.06
10752	0.01	10752	0.1	10752	0	10752	0.04
10753	0.01	10753	0.1	10753	0	10753	0.03
10754	0.01	10754	0.1	10754	0	10754	0.02
10755	0.01	10755	0.11	10755	0	10755	0.02
10756	0.01	10756	0.11	10756	0.01	10756	0.01
10757	0.01	10757	0.11	10757	0.01	10757	0.01
10758	0.02	10758	0.11	10758	0.01	10758	0.01
10759	0.02	10759	0.11	10759	0.02	10759	0.01
10760	0.03	10760	0.12	10760	0.02	10760	0.01
10761	0.03	10761	0.12	10761	0.03	10761	0.01
10762	0.04	10762	0.13	10762	0.03	10762	0.02
10763	0.04	10763	0.13	10763	0.03	10763	0.02
10764	0.05	10764	0.14	10764	0.03	10764	0.02
10765	0.07	10765	0.16	10765	0.03	10765	0.02
10766	0.09	10766	0.17	10766	0.03	10766	0.02
10767	0.13	10767	0.2	10767	0.04	10767	0.02
10768	0.19	10768	0.22	10768	0.04	10768	0.02
10769	0.3	10769	0.25	10769	0.04	10769	0.02
10770	0.45	10770	0.28	10770	0.04	10770	0.02
10771	0.67	10771	0.31	10771	0.05	10771	0.02
10772	0.96	10772	0.35	10772	0.05	10772	0.02
10773	1.29	10773	0.39	10773	0.06	10773	0.02
10774	1.65	10774	0.43	10774	0.07	10774	0.02
10775	2	10775	0.47	10775	0.08	10775	0.03
10776	2.32	10776	0.52	10776	0.09	10776	0.03
10777	2.65	10777	0.56	10777	0.1	10777	0.04
10778	3.02	10778	0.6	10778	0.12	10778	0.05
10779	3.52	10779	0.64	10779	0.14	10779	0.06
10780	4.24	10780	0.68	10780	0.18	10780	0.07
10781	5.33	10781	0.71	10781	0.22	10781	0.08
10782	7	10782	0.76	10782	0.27	10782	0.1
10783	9.53	10783	0.81	10783	0.32	10783	0.12
10784	13.28	10784	0.88	10784	0.36	10784	0.14
10785	18.57	10785	0.96	10785	0.4	10785	0.16
10786	25.53	10786	1.05	10786	0.42	10786	0.19
10787	33.79	10787	1.16	10787	0.42	10787	0.22
10788	42.26	10788	1.27	10788	0.41	10788	0.25
10789	49.18	10789	1.37	10789	0.39	10789	0.28
10790	52.68	10790	1.46	10790	0.37	10790	0.31
10791	51.64	10791	1.52	10791	0.36	10791	0.36
10792	46.26	10792	1.54	10792	0.35	10792	0.44
10793	37.96	10793	1.54	10793	0.36	10793	0.54
10794	28.72	10794	1.51	10794	0.36	10794	0.69
10795	20.18	10795	1.46	10795	0.38	10795	0.89
10796	13.32	10796	1.42	10796	0.39	10796	1.13
10797	8.36	10797	1.39	10797	0.41	10797	1.39
10798	5.05	10798	1.38	10798	0.44	10798	1.65
10799	2.98	10799	1.39	10799	0.47	10799	1.85
10800	1.75	10800	1.44	10800	0.52	10800	1.98
10801	1.04	10801	1.51	10801	0.57	10801	2.02
10802	0.64	10802	1.62	10802	0.65	10802	2.01
10803	0.4	10803	1.75	10803	0.74	10803	1.97
10804	0.27	10804	1.89	10804	0.85	10804	1.92
10805	0.19	10805	2.06	10805	0.97	10805	1.88
10806	0.14	10806	2.22	10806	1.08	10806	1.84
10807	0.11	10807	2.39	10807	1.15	10807	1.8
10808	0.09	10808	2.56	10808	1.17	10808	1.74
10809	0.07	10809	2.74	10809	1.12	10809	1.66
10810	0.06	10810	2.92	10810	1.01	10810	1.52
10811	0.05	10811	3.13	10811	0.86	10811	1.35
10812	0.04	10812	3.36	10812	0.71	10812	1.14
10813	0.03	10813	3.63	10813	0.57	10813	0.93
10814	0.03	10814	3.91	10814	0.46	10814	0.73
10815	0.02	10815	4.22	10815	0.38	10815	0.55
10816	0.02	10816	4.53	10816	0.32	10816	0.41
10817	0.01	10817	4.82	10817	0.28	10817	0.31
10818	0.01	10818	5.07	10818	0.26	10818	0.23
10819	0.01	10819	5.25	10819	0.24	10819	0.18
10820	0.01	10820	5.33	10820	0.22	10820	0.14
10821	0	10821	5.3	10821	0.21	10821	0.11
10822	0	10822	5.13	10822	0.19	10822	0.1
10823	0	10823	4.85	10823	0.17	10823	0.09
10824	0	10824	4.46	10824	0.15	10824	0.08
10825	0	10825	4.01	10825	0.13	10825	0.09
10826	0	10826	3.53	10826	0.11	10826	0.1
10827	0	10827	3.05	10827	0.1	10827	0.11
10828	0	10828	2.6	10828	0.1	10828	0.13
10829	0	10829	2.21	10829	0.09	10829	0.16
10830	0.01	10830	1.87	10830	0.09	10830	0.18
10831	0.01	10831	1.59	10831	0.09	10831	0.21
10832	0.01	10832	1.37	10832	0.09	10832	0.24
10833	0.02	10833	1.2	10833	0.08	10833	0.25
10834	0.02	10834	1.07	10834	0.08	10834	0.25
10835	0.03	10835	0.97	10835	0.07	10835	0.24
10836	0.04	10836	0.92	10836	0.06	10836	0.22
10837	0.04	10837	0.89	10837	0.06	10837	0.19
10838	0.04	10838	0.91	10838	0.05	10838	0.17
10839	0.04	10839	0.96	10839	0.05	10839	0.15
10840	0.04	10840	1.06	10840	0.06	10840	0.14
10841	0.04	10841	1.2	10841	0.07	10841	0.13
10842	0.04	10842	1.41	10842	0.08	10842	0.13
10843	0.04	10843	1.66	10843	0.09	10843	0.14
10844	0.03	10844	1.97	10844	0.11	10844	0.15
10845	0.03	10845	2.29	10845	0.13	10845	0.16
10846	0.03	10846	2.62	10846	0.15	10846	0.18
10847	0.03	10847	2.89	10847	0.16	10847	0.2
10848	0.03	10848	3.09	10848	0.16	10848	0.23
10849	0.03	10849	3.17	10849	0.16	10849	0.25
10850	0.03	10850	3.13	10850	0.15	10850	0.26
10851	0.03	10851	2.96	10851	0.14	10851	0.27
10852	0.02	10852	2.7	10852	0.14	10852	0.27
10853	0.02	10853	2.36	10853	0.14	10853	0.27
10854	0.02	10854	1.98	10854	0.14	10854	0.27
10855	0.01	10855	1.6	10855	0.16	10855	0.26
10856	0.01	10856	1.24	10856	0.18	10856	0.25
10857	0.01	10857	0.94	10857	0.21	10857	0.23
10858	0.01	10858	0.69	10858	0.23	10858	0.22
10859	0	10859	0.49	10859	0.26	10859	0.19
10860	0	10860	0.35	10860	0.28	10860	0.17
10861	0	10861	0.25	10861	0.29	10861	0.15
10862	0	10862	0.18	10862	0.29	10862	0.13
10863	0	10863	0.13	10863	0.28	10863	0.11
10864	0	10864	0.1	10864	0.27	10864	0.09
10865	0	10865	0.07	10865	0.26	10865	0.08
10866	0	10866	0.06	10866	0.25	10866	0.08
10867	0	10867	0.04	10867	0.25	10867	0.07
10868	0	10868	0.04	10868	0.26	10868	0.06
10869	0.01	10869	0.03	10869	0.28	10869	0.06
10870	0.01	10870	0.03	10870	0.31	10870	0.05
10871	0.01	10871	0.02	10871	0.35	10871	0.05
10872	0.01	10872	0.02	10872	0.39	10872	0.05
10873	0.02	10873	0.02	10873	0.42	10873	0.05
10874	0.02	10874	0.02	10874	0.43	10874	0.05
10875	0.03	10875	0.02	10875	0.43	10875	0.06
10876	0.03	10876	0.02	10876	0.4	10876	0.06
10877	0.03	10877	0.02	10877	0.36	10877	0.06
10878	0.04	10878	0.02	10878	0.31	10878	0.07
10879	0.04	10879	0.02	10879	0.27	10879	0.07
10880	0.04	10880	0.02	10880	0.23	10880	0.07
10881	0.04	10881	0.02	10881	0.2	10881	0.06
10882	0.04	10882	0.02	10882	0.17	10882	0.06
10883	0.03	10883	0.01	10883	0.16	10883	0.07
10884	0.03	10884	0.01	10884	0.15	10884	0.07
10885	0.03	10885	0.01	10885	0.14	10885	0.08
10886	0.02	10886	0.01	10886	0.14	10886	0.09
10887	0.02	10887	0	10887	0.14	10887	0.11
10888	0.02	10888	0	10888	0.13	10888	0.13
10889	0.02	10889	0	10889	0.13	10889	0.16
10890	0.02	10890	0	10890	0.12	10890	0.19
10891	0.02	10891	0	10891	0.11	10891	0.23
10892	0.02	10892	0	10892	0.11	10892	0.27
10893	0.02	10893	0	10893	0.1	10893	0.32
10894	0.03	10894	0	10894	0.09	10894	0.35
10895	0.03	10895	0	10895	0.09	10895	0.38
10896	0.04	10896	0	10896	0.09	10896	0.39
10897	0.05	10897	0	10897	0.09	10897	0.39
10898	0.06	10898	0	10898	0.1	10898	0.37
10899	0.07	10899	0	10899	0.11	10899	0.33
10900	0.09	10900	0	10900	0.12	10900	0.3
10901	0.1	10901	0	10901	0.13	10901	0.27
10902	0.11	10902	0	10902	0.14	10902	0.24
10903	0.11	10903	0	10903	0.15	10903	0.22
10904	0.11	10904	0	10904	0.16	10904	0.2
10905	0.1	10905	0	10905	0.17	10905	0.19
10906	0.1	10906	0	10906	0.18	10906	0.19
10907	0.09	10907	0	10907	0.19	10907	0.18
10908	0.09	10908	0	10908	0.2	10908	0.19
10909	0.09	10909	0	10909	0.22	10909	0.19
10910	0.1	10910	0	10910	0.23	10910	0.2
10911	0.11	10911	0	10911	0.25	10911	0.21
10912	0.14	10912	0	10912	0.26	10912	0.23
10913	0.18	10913	0	10913	0.27	10913	0.25
10914	0.24	10914	0	10914	0.27	10914	0.27
10915	0.31	10915	0	10915	0.26	10915	0.31
10916	0.37	10916	0	10916	0.24	10916	0.35
10917	0.42	10917	0	10917	0.22	10917	0.39
10918	0.45	10918	0	10918	0.19	10918	0.44
10919	0.45	10919	0	10919	0.17	10919	0.49
10920	0.43	10920	0	10920	0.15	10920	0.53
10921	0.39	10921	0	10921	0.14	10921	0.55
10922	0.34	10922	0	10922	0.13	10922	0.56
10923	0.3	10923	0	10923	0.13	10923	0.55
10924	0.25	10924	0	10924	0.14	10924	0.51
10925	0.21	10925	0	10925	0.15	10925	0.46
10926	0.18	10926	0	10926	0.17	10926	0.39
10927	0.15	10927	0	10927	0.18	10927	0.32
10928	0.12	10928	0	10928	0.2	10928	0.26
10929	0.1	10929	0	10929	0.2	10929	0.21
10930	0.08	10930	0	10930	0.2	10930	0.17
10931	0.06	10931	0	10931	0.19	10931	0.14
10932	0.05	10932	0	10932	0.17	10932	0.12
10933	0.04	10933	0	10933	0.16	10933	0.11
10934	0.03	10934	0	10934	0.14	10934	0.1
10935	0.02	10935	0	10935	0.12	10935	0.1
10936	0.02	10936	0	10936	0.12	10936	0.1
10937	0.02	10937	0	10937	0.11	10937	0.09
10938	0.01	10938	0	10938	0.11	10938	0.09
10939	0.01	10939	0	10939	0.12	10939	0.08
10940	0.01	10940	0	10940	0.13	10940	0.07
10941	0.01	10941	0	10941	0.15	10941	0.06
10942	0.01	10942	0	10942	0.17	10942	0.05
10943	0.01	10943	0	10943	0.19	10943	0.04
10944	0.01	10944	0	10944	0.21	10944	0.04
10945	0.01	10945	0	10945	0.22	10945	0.03
10946	0.01	10946	0	10946	0.22	10946	0.02
10947	0.01	10947	0	10947	0.22	10947	0.02
10948	0.01	10948	0	10948	0.22	10948	0.02
10949	0.01	10949	0	10949	0.21	10949	0.02
10950	0.01	10950	0	10950	0.2	10950	0.02
10951	0.01	10951	0	10951	0.19	10951	0.03
10952	0.01	10952	0	10952	0.19	10952	0.03
10953	0.01	10953	0	10953	0.19	10953	0.04
10954	0.01	10954	0	10954	0.2	10954	0.05
10955	0.01	10955	0	10955	0.22	10955	0.06
10956	0.02	10956	0	10956	0.24	10956	0.07
10957	0.02	10957	0	10957	0.27	10957	0.08
10958	0.02	10958	0	10958	0.29	10958	0.08
10959	0.02	10959	0	10959	0.32	10959	0.09
10960	0.03	10960	0	10960	0.34	10960	0.09
10961	0.04	10961	0	10961	0.36	10961	0.09
10962	0.06	10962	0	10962	0.38	10962	0.09
10963	0.09	10963	0	10963	0.4	10963	0.09
10964	0.14	10964	0	10964	0.42	10964	0.09
10965	0.21	10965	0	10965	0.45	10965	0.1
10966	0.3	10966	0	10966	0.49	10966	0.12
10967	0.41	10967	0	10967	0.54	10967	0.16
10968	0.53	10968	0	10968	0.6	10968	0.21
10969	0.64	10969	0	10969	0.67	10969	0.29
10970	0.7	10970	0	10970	0.75	10970	0.41
10971	0.72	10971	0	10971	0.82	10971	0.57
10972	0.67	10972	0	10972	0.88	10972	0.79
10973	0.57	10973	0	10973	0.89	10973	1.04
10974	0.45	10974	0	10974	0.84	10974	1.3
10975	0.33	10975	0	10975	0.74	10975	1.53
10976	0.23	10976	0	10976	0.61	10976	1.7
10977	0.15	10977	0.01	10977	0.46	10977	1.78
10978	0.1	10978	0.01	10978	0.33	10978	1.73
10979	0.07	10979	0.01	10979	0.23	10979	1.59
10980	0.05	10980	0.02	10980	0.15	10980	1.38
10981	0.04	10981	0.04	10981	0.1	10981	1.13
10982	0.04	10982	0.06	10982	0.07	10982	0.89
10983	0.03	10983	0.11	10983	0.05	10983	0.69
10984	0.03	10984	0.18	10984	0.04	10984	0.52
10985	0.04	10985	0.3	10985	0.04	10985	0.4
10986	0.04	10986	0.48	10986	0.03	10986	0.3
10987	0.04	10987	0.75	10987	0.03	10987	0.23
10988	0.04	10988	1.12	10988	0.03	10988	0.18
10989	0.04	10989	1.59	10989	0.04	10989	0.14
10990	0.04	10990	2.13	10990	0.04	10990	0.11
10991	0.04	10991	2.71	10991	0.05	10991	0.09
10992	0.03	10992	3.27	10992	0.06	10992	0.08
10993	0.03	10993	3.75	10993	0.08	10993	0.07
10994	0.02	10994	4.14	10994	0.11	10994	0.07
10995	0.02	10995	4.43	10995	0.14	10995	0.07
10996	0.02	10996	4.63	10996	0.17	10996	0.07
10997	0.02	10997	4.76	10997	0.21	10997	0.07
10998	0.02	10998	4.86	10998	0.23	10998	0.07
10999	0.02	10999	4.94	10999	0.25	10999	0.07
11000	0.02	11000	5.01	11000	0.26	11000	0.07
11001	0.02	11001	5.1	11001	0.25	11001	0.08
11002	0.02	11002	5.2	11002	0.24	11002	0.08
11003	0.02	11003	5.32	11003	0.22	11003	0.09
11004	0.02	11004	5.47	11004	0.21	11004	0.11
11005	0.02	11005	5.65	11005	0.19	11005	0.14
11006	0.02	11006	5.86	11006	0.17	11006	0.17
11007	0.02	11007	6.09	11007	0.16	11007	0.22
11008	0.02	11008	6.35	11008	0.15	11008	0.27
11009	0.02	11009	6.6	11009	0.15	11009	0.31
11010	0.02	11010	6.84	11010	0.16	11010	0.34
11011	0.02	11011	7.05	11011	0.16	11011	0.35
11012	0.02	11012	7.22	11012	0.17	11012	0.33
11013	0.02	11013	7.34	11013	0.18	11013	0.29
11014	0.02	11014	7.41	11014	0.18	11014	0.25
11015	0.03	11015	7.44	11015	0.18	11015	0.19
11016	0.03	11016	7.43	11016	0.17	11016	0.15
11017	0.03	11017	7.4	11017	0.17	11017	0.12
11018	0.04	11018	7.37	11018	0.16	11018	0.09
11019	0.05	11019	7.33	11019	0.15	11019	0.07
11020	0.07	11020	7.29	11020	0.14	11020	0.06
11021	0.1	11021	7.26	11021	0.13	11021	0.06
11022	0.13	11022	7.23	11022	0.12	11022	0.05
11023	0.18	11023	7.21	11023	0.11	11023	0.05
11024	0.23	11024	7.19	11024	0.1	11024	0.05
11025	0.29	11025	7.16	11025	0.09	11025	0.05
11026	0.34	11026	7.13	11026	0.08	11026	0.04
11027	0.37	11027	7.1	11027	0.07	11027	0.04
11028	0.39	11028	7.07	11028	0.07	11028	0.03
11029	0.39	11029	7.05	11029	0.06	11029	0.03
11030	0.37	11030	7.06	11030	0.06	11030	0.03
11031	0.33	11031	7.08	11031	0.06	11031	0.03
11032	0.28	11032	7.12	11032	0.06	11032	0.03
11033	0.24	11033	7.16	11033	0.06	11033	0.03
11034	0.19	11034	7.2	11034	0.07	11034	0.03
11035	0.15	11035	7.22	11035	0.07	11035	0.03
11036	0.11	11036	7.2	11036	0.07	11036	0.04
11037	0.08	11037	7.11	11037	0.06	11037	0.05
11038	0.06	11038	6.97	11038	0.05	11038	0.06
11039	0.05	11039	6.76	11039	0.05	11039	0.07
11040	0.03	11040	6.49	11040	0.04	11040	0.08
11041	0.03	11041	6.17	11041	0.03	11041	0.08
11042	0.02	11042	5.83	11042	0.02	11042	0.08
11043	0.02	11043	5.47	11043	0.02	11043	0.08
11044	0.02	11044	5.11	11044	0.01	11044	0.07
11045	0.01	11045	4.76	11045	0.01	11045	0.06
11046	0.01	11046	4.43	11046	0.01	11046	0.05
11047	0.01	11047	4.12	11047	0.01	11047	0.04
11048	0.01	11048	3.84	11048	0.01	11048	0.03
11049	0.01	11049	3.59	11049	0.01	11049	0.03
11050	0.01	11050	3.37	11050	0.01	11050	0.02
11051	0.01	11051	3.18	11051	0.01	11051	0.02
11052	0.01	11052	3.02	11052	0.01	11052	0.02
11053	0.01	11053	2.89	11053	0.01	11053	0.02
11054	0.01	11054	2.78	11054	0.01	11054	0.01
11055	0.01	11055	2.72	11055	0.01	11055	0.01
11056	0.01	11056	2.7	11056	0.02	11056	0.01
11057	0.01	11057	2.73	11057	0.02	11057	0.01
11058	0.01	11058	2.81	11058	0.02	11058	0.01
11059	0.01	11059	2.97	11059	0.03	11059	0.01
11060	0.01	11060	3.21	11060	0.03	11060	0.01
11061	0.01	11061	3.53	11061	0.04	11061	0.01
11062	0.01	11062	3.92	11062	0.05	11062	0.01
11063	0.01	11063	4.39	11063	0.05	11063	0
11064	0.01	11064	4.88	11064	0.06	11064	0
11065	0.01	11065	5.37	11065	0.08	11065	0
11066	0.01	11066	5.79	11066	0.09	11066	0
11067	0.01	11067	6.1	11067	0.11	11067	0
11068	0.01	11068	6.23	11068	0.14	11068	0
11069	0.01	11069	6.18	11069	0.16	11069	0
11070	0.02	11070	5.93	11070	0.19	11070	0
11071	0.02	11071	5.52	11071	0.22	11071	0
11072	0.02	11072	4.98	11072	0.25	11072	0
11073	0.03	11073	4.35	11073	0.27	11073	0
11074	0.04	11074	3.69	11074	0.28	11074	0
11075	0.05	11075	3.05	11075	0.3	11075	0
11076	0.06	11076	2.46	11076	0.31	11076	0
11077	0.07	11077	1.93	11077	0.33	11077	0
11078	0.08	11078	1.48	11078	0.35	11078	0.01
11079	0.08	11079	1.11	11079	0.37	11079	0.01
11080	0.08	11080	0.81	11080	0.4	11080	0.01
11081	0.08	11081	0.57	11081	0.43	11081	0.02
11082	0.07	11082	0.4	11082	0.45	11082	0.04
11083	0.06	11083	0.27	11083	0.47	11083	0.07
11084	0.06	11084	0.17	11084	0.48	11084	0.12
11085	0.05	11085	0.11	11085	0.48	11085	0.22
11086	0.04	11086	0.06	11086	0.47	11086	0.38
11087	0.04	11087	0.04	11087	0.45	11087	0.61
11088	0.03	11088	0.02	11088	0.41	11088	0.9
11089	0.04	11089	0.01	11089	0.37	11089	1.25
11090	0.04	11090	0.01	11090	0.33	11090	1.6
11091	0.05	11091	0	11091	0.28	11091	1.91
11092	0.07	11092	0	11092	0.24	11092	2.14
11093	0.1	11093	0	11093	0.2	11093	2.28
11094	0.15	11094	0	11094	0.17	11094	2.36
11095	0.24	11095	0	11095	0.15	11095	2.39
11096	0.38	11096	0	11096	0.14	11096	2.42
11097	0.6	11097	0	11097	0.13	11097	2.49
11098	0.93	11098	0	11098	0.12	11098	2.64
11099	1.35	11099	0	11099	0.11	11099	2.89
11100	1.83	11100	0	11100	0.1	11100	3.26
11101	2.32	11101	0	11101	0.1	11101	3.77
11102	2.73	11102	0	11102	0.09	11102	4.4
11103	2.98	11103	0	11103	0.08	11103	5.1
11104	3.05	11104	0	11104	0.07	11104	5.8
11105	2.95	11105	0	11105	0.06	11105	6.38
11106	2.74	11106	0	11106	0.05	11106	6.75
11107	2.48	11107	0	11107	0.05	11107	6.82
11108	2.23	11108	0	11108	0.04	11108	6.57
11109	2.02	11109	0	11109	0.03	11109	6.01
11110	1.85	11110	0	11110	0.03	11110	5.21
11111	1.74	11111	0	11111	0.03	11111	4.28
11112	1.67	11112	0	11112	0.02	11112	3.34
11113	1.63	11113	0	11113	0.02	11113	2.48
11114	1.6	11114	0	11114	0.02	11114	1.78
11115	1.57	11115	0	11115	0.02	11115	1.25
11116	1.52	11116	0	11116	0.02	11116	0.88
11117	1.43	11117	0	11117	0.02	11117	0.62
11118	1.31	11118	0	11118	0.02	11118	0.44
11119	1.15	11119	0	11119	0.02	11119	0.32
11120	0.98	11120	0	11120	0.02	11120	0.25
11121	0.8	11121	0	11121	0.02	11121	0.19
11122	0.64	11122	0	11122	0.03	11122	0.15
11123	0.5	11123	0	11123	0.03	11123	0.13
11124	0.38	11124	0	11124	0.03	11124	0.11
11125	0.29	11125	0	11125	0.03	11125	0.09
11126	0.22	11126	0	11126	0.03	11126	0.08
11127	0.17	11127	0	11127	0.03	11127	0.06
11128	0.12	11128	0	11128	0.02	11128	0.05
11129	0.09	11129	0	11129	0.02	11129	0.05
11130	0.07	11130	0	11130	0.02	11130	0.04
11131	0.05	11131	0	11131	0.01	11131	0.03
11132	0.04	11132	0	11132	0.01	11132	0.03
11133	0.03	11133	0	11133	0.01	11133	0.03
11134	0.02	11134	0	11134	0.01	11134	0.02
11135	0.02	11135	0	11135	0.02	11135	0.02
11136	0.01	11136	0	11136	0.02	11136	0.02
11137	0.01	11137	0	11137	0.03	11137	0.02
11138	0.01	11138	0	11138	0.04	11138	0.02
11139	0.01	11139	0	11139	0.05	11139	0.02
11140	0	11140	0	11140	0.07	11140	0.02
11141	0	11141	0	11141	0.09	11141	0.03
11142	0	11142	0	11142	0.12	11142	0.03
11143	0	11143	0	11143	0.15	11143	0.04
11144	0	11144	0	11144	0.18	11144	0.05
11145	0	11145	0	11145	0.22	11145	0.08
11146	0	11146	0	11146	0.27	11146	0.11
11147	0	11147	0	11147	0.32	11147	0.17
11148	0	11148	0	11148	0.37	11148	0.27
11149	0	11149	0	11149	0.41	11149	0.41
11150	0.01	11150	0	11150	0.44	11150	0.6
11151	0.01	11151	0	11151	0.45	11151	0.81
11152	0.01	11152	0	11152	0.44	11152	1.03
11153	0.02	11153	0	11153	0.41	11153	1.2
11154	0.02	11154	0	11154	0.37	11154	1.3
11155	0.02	11155	0	11155	0.34	11155	1.32
11156	0.03	11156	0	11156	0.32	11156	1.28
11157	0.03	11157	0	11157	0.31	11157	1.22
11158	0.03	11158	0	11158	0.31	11158	1.15
11159	0.03	11159	0	11159	0.32	11159	1.09
11160	0.03	11160	0	11160	0.34	11160	1.04
11161	0.04	11161	0	11161	0.36	11161	0.99
11162	0.04	11162	0	11162	0.37	11162	0.95
11163	0.04	11163	0	11163	0.38	11163	0.92
11164	0.04	11164	0	11164	0.39	11164	0.88
11165	0.04	11165	0	11165	0.39	11165	0.84
11166	0.04	11166	0	11166	0.39	11166	0.81
11167	0.05	11167	0	11167	0.4	11167	0.79
11168	0.05	11168	0	11168	0.41	11168	0.78
11169	0.05	11169	0	11169	0.43	11169	0.78
11170	0.06	11170	0	11170	0.44	11170	0.79
11171	0.06	11171	0	11171	0.45	11171	0.81
11172	0.06	11172	0	11172	0.45	11172	0.83
11173	0.06	11173	0	11173	0.43	11173	0.85
11174	0.06	11174	0	11174	0.4	11174	0.86
11175	0.06	11175	0	11175	0.36	11175	0.85
11176	0.05	11176	0	11176	0.32	11176	0.84
11177	0.04	11177	0	11177	0.28	11177	0.81
11178	0.04	11178	0.01	11178	0.25	11178	0.78
11179	0.03	11179	0.01	11179	0.22	11179	0.76
11180	0.03	11180	0.02	11180	0.21	11180	0.74
11181	0.02	11181	0.02	11181	0.2	11181	0.73
11182	0.02	11182	0.03	11182	0.2	11182	0.74
11183	0.01	11183	0.04	11183	0.2	11183	0.75
11184	0.01	11184	0.06	11184	0.2	11184	0.76
11185	0.01	11185	0.07	11185	0.19	11185	0.75
11186	0.01	11186	0.08	11186	0.19	11186	0.73
11187	0.01	11187	0.1	11187	0.18	11187	0.69
11188	0.01	11188	0.12	11188	0.17	11188	0.63
11189	0.01	11189	0.14	11189	0.17	11189	0.56
11190	0	11190	0.17	11190	0.16	11190	0.5
11191	0	11191	0.21	11191	0.17	11191	0.44
11192	0	11192	0.25	11192	0.18	11192	0.38
11193	0.01	11193	0.31	11193	0.2	11193	0.33
11194	0.01	11194	0.37	11194	0.24	11194	0.29
11195	0.01	11195	0.44	11195	0.28	11195	0.25
11196	0.01	11196	0.5	11196	0.32	11196	0.21
11197	0.01	11197	0.56	11197	0.36	11197	0.17
11198	0.02	11198	0.6	11198	0.38	11198	0.14
11199	0.03	11199	0.63	11199	0.38	11199	0.11
11200	0.04	11200	0.64	11200	0.37	11200	0.09
11201	0.05	11201	0.65	11201	0.34	11201	0.07
11202	0.06	11202	0.65	11202	0.32	11202	0.07
11203	0.08	11203	0.66	11203	0.3	11203	0.06
11204	0.1	11204	0.67	11204	0.29	11204	0.06
11205	0.13	11205	0.7	11205	0.29	11205	0.07
11206	0.17	11206	0.74	11206	0.29	11206	0.08
11207	0.22	11207	0.79	11207	0.31	11207	0.1
11208	0.3	11208	0.85	11208	0.32	11208	0.12
11209	0.4	11209	0.92	11209	0.33	11209	0.16
11210	0.53	11210	0.99	11210	0.34	11210	0.2
11211	0.68	11211	1.06	11211	0.34	11211	0.26
11212	0.81	11212	1.11	11212	0.33	11212	0.33
11213	0.91	11213	1.16	11213	0.32	11213	0.4
11214	0.93	11214	1.18	11214	0.3	11214	0.49
11215	0.88	11215	1.17	11215	0.28	11215	0.59
11216	0.78	11216	1.14	11216	0.26	11216	0.69
11217	0.65	11217	1.08	11217	0.23	11217	0.8
11218	0.52	11218	1.01	11218	0.2	11218	0.89
11219	0.41	11219	0.92	11219	0.16	11219	0.96
11220	0.33	11220	0.84	11220	0.13	11220	1
11221	0.27	11221	0.75	11221	0.11	11221	0.98
11222	0.22	11222	0.68	11222	0.09	11222	0.92
11223	0.19	11223	0.61	11223	0.07	11223	0.83
11224	0.17	11224	0.55	11224	0.06	11224	0.71
11225	0.16	11225	0.5	11225	0.06	11225	0.59
11226	0.15	11226	0.46	11226	0.05	11226	0.47
11227	0.15	11227	0.43	11227	0.05	11227	0.37
11228	0.15	11228	0.41	11228	0.04	11228	0.29
11229	0.16	11229	0.39	11229	0.04	11229	0.23
11230	0.17	11230	0.37	11230	0.04	11230	0.18
11231	0.19	11231	0.36	11231	0.04	11231	0.14
11232	0.21	11232	0.35	11232	0.04	11232	0.12
11233	0.23	11233	0.35	11233	0.04	11233	0.1
11234	0.25	11234	0.35	11234	0.04	11234	0.09
11235	0.27	11235	0.35	11235	0.04	11235	0.08
11236	0.27	11236	0.35	11236	0.05	11236	0.08
11237	0.25	11237	0.36	11237	0.06	11237	0.07
11238	0.23	11238	0.36	11238	0.06	11238	0.07
11239	0.2	11239	0.35	11239	0.07	11239	0.07
11240	0.17	11240	0.34	11240	0.07	11240	0.06
11241	0.14	11241	0.33	11241	0.07	11241	0.06
11242	0.12	11242	0.31	11242	0.06	11242	0.05
11243	0.11	11243	0.29	11243	0.06	11243	0.04
11244	0.1	11244	0.27	11244	0.05	11244	0.03
11245	0.1	11245	0.25	11245	0.04	11245	0.03
11246	0.09	11246	0.23	11246	0.04	11246	0.02
11247	0.09	11247	0.22	11247	0.04	11247	0.02
11248	0.09	11248	0.22	11248	0.03	11248	0.02
11249	0.09	11249	0.22	11249	0.03	11249	0.02
11250	0.09	11250	0.23	11250	0.03	11250	0.02
11251	0.08	11251	0.25	11251	0.03	11251	0.02
11252	0.08	11252	0.29	11252	0.03	11252	0.02
11253	0.07	11253	0.35	11253	0.03	11253	0.02
11254	0.07	11254	0.43	11254	0.02	11254	0.02
11255	0.06	11255	0.55	11255	0.02	11255	0.02
11256	0.06	11256	0.73	11256	0.02	11256	0.02
11257	0.05	11257	0.96	11257	0.02	11257	0.03
11258	0.05	11258	1.26	11258	0.02	11258	0.03
11259	0.05	11259	1.62	11259	0.02	11259	0.02
11260	0.05	11260	2.03	11260	0.01	11260	0.02
11261	0.04	11261	2.45	11261	0.01	11261	0.02
11262	0.04	11262	2.85	11262	0.01	11262	0.02
11263	0.03	11263	3.16	11263	0.01	11263	0.02
11264	0.03	11264	3.38	11264	0.01	11264	0.02
11265	0.02	11265	3.46	11265	0.01	11265	0.02
11266	0.02	11266	3.42	11266	0.01	11266	0.02
11267	0.02	11267	3.28	11267	0.01	11267	0.02
11268	0.01	11268	3.04	11268	0.02	11268	0.03
11269	0.01	11269	2.75	11269	0.02	11269	0.03
11270	0.01	11270	2.44	11270	0.02	11270	0.04
11271	0.01	11271	2.12	11271	0.02	11271	0.05
11272	0.01	11272	1.82	11272	0.03	11272	0.07
11273	0.01	11273	1.54	11273	0.03	11273	0.08
11274	0.01	11274	1.3	11274	0.03	11274	0.09
11275	0.01	11275	1.1	11275	0.04	11275	0.1
11276	0.01	11276	0.94	11276	0.04	11276	0.1
11277	0.01	11277	0.81	11277	0.05	11277	0.1
11278	0.02	11278	0.7	11278	0.06	11278	0.09
11279	0.02	11279	0.63	11279	0.07	11279	0.09
11280	0.02	11280	0.57	11280	0.08	11280	0.08
11281	0.03	11281	0.53	11281	0.08	11281	0.07
11282	0.03	11282	0.49	11282	0.09	11282	0.07
11283	0.04	11283	0.46	11283	0.08	11283	0.06
11284	0.04	11284	0.42	11284	0.08	11284	0.06
11285	0.05	11285	0.38	11285	0.07	11285	0.06
11286	0.05	11286	0.34	11286	0.05	11286	0.06
11287	0.06	11287	0.28	11287	0.04	11287	0.06
11288	0.06	11288	0.23	11288	0.04	11288	0.06
11289	0.06	11289	0.19	11289	0.03	11289	0.06
11290	0.06	11290	0.15	11290	0.03	11290	0.06
11291	0.06	11291	0.12	11291	0.03	11291	0.05
11292	0.05	11292	0.1	11292	0.03	11292	0.05
11293	0.05	11293	0.08	11293	0.03	11293	0.05
11294	0.05	11294	0.07	11294	0.03	11294	0.05
11295	0.04	11295	0.06	11295	0.03	11295	0.05
11296	0.04	11296	0.05	11296	0.04	11296	0.05
11297	0.04	11297	0.05	11297	0.04	11297	0.06
11298	0.04	11298	0.05	11298	0.04	11298	0.07
11299	0.04	11299	0.05	11299	0.05	11299	0.08
11300	0.04	11300	0.05	11300	0.06	11300	0.1
11301	0.05	11301	0.06	11301	0.06	11301	0.14
11302	0.06	11302	0.07	11302	0.07	11302	0.18
11303	0.07	11303	0.08	11303	0.07	11303	0.24
11304	0.08	11304	0.09	11304	0.07	11304	0.3
11305	0.1	11305	0.11	11305	0.06	11305	0.35
11306	0.12	11306	0.13	11306	0.05	11306	0.4
11307	0.15	11307	0.15	11307	0.05	11307	0.42
11308	0.18	11308	0.17	11308	0.04	11308	0.42
11309	0.21	11309	0.19	11309	0.03	11309	0.41
11310	0.25	11310	0.21	11310	0.03	11310	0.38
11311	0.3	11311	0.22	11311	0.03	11311	0.35
11312	0.35	11312	0.23	11312	0.03	11312	0.32
11313	0.41	11313	0.22	11313	0.04	11313	0.28
11314	0.46	11314	0.21	11314	0.05	11314	0.25
11315	0.49	11315	0.2	11315	0.06	11315	0.23
11316	0.5	11316	0.18	11316	0.08	11316	0.21
11317	0.48	11317	0.16	11317	0.09	11317	0.19
11318	0.43	11318	0.15	11318	0.11	11318	0.18
11319	0.36	11319	0.14	11319	0.12	11319	0.17
11320	0.29	11320	0.13	11320	0.12	11320	0.16
11321	0.22	11321	0.13	11321	0.11	11321	0.15
11322	0.16	11322	0.14	11322	0.11	11322	0.14
11323	0.12	11323	0.15	11323	0.1	11323	0.13
11324	0.1	11324	0.17	11324	0.1	11324	0.11
11325	0.08	11325	0.2	11325	0.1	11325	0.1
11326	0.07	11326	0.23	11326	0.11	11326	0.09
11327	0.07	11327	0.28	11327	0.13	11327	0.09
11328	0.07	11328	0.34	11328	0.14	11328	0.09
11329	0.08	11329	0.41	11329	0.15	11329	0.1
11330	0.08	11330	0.48	11330	0.16	11330	0.11
11331	0.1	11331	0.56	11331	0.16	11331	0.13
11332	0.11	11332	0.62	11332	0.15	11332	0.15
11333	0.12	11333	0.67	11333	0.14	11333	0.16
11334	0.13	11334	0.7	11334	0.12	11334	0.18
11335	0.13	11335	0.71	11335	0.11	11335	0.19
11336	0.13	11336	0.7	11336	0.09	11336	0.19
11337	0.12	11337	0.67	11337	0.08	11337	0.18
11338	0.11	11338	0.62	11338	0.06	11338	0.16
11339	0.1	11339	0.57	11339	0.05	11339	0.14
11340	0.09	11340	0.51	11340	0.04	11340	0.12
11341	0.08	11341	0.45	11341	0.03	11341	0.1
11342	0.07	11342	0.4	11342	0.03	11342	0.09
11343	0.06	11343	0.34	11343	0.03	11343	0.08
11344	0.06	11344	0.3	11344	0.02	11344	0.07
11345	0.05	11345	0.25	11345	0.02	11345	0.07
11346	0.05	11346	0.22	11346	0.02	11346	0.07
11347	0.05	11347	0.18	11347	0.02	11347	0.07
11348	0.05	11348	0.16	11348	0.03	11348	0.08
11349	0.05	11349	0.13	11349	0.03	11349	0.09
11350	0.05	11350	0.11	11350	0.04	11350	0.09
11351	0.05	11351	0.1	11351	0.04	11351	0.1
11352	0.05	11352	0.08	11352	0.05	11352	0.1
11353	0.05	11353	0.07	11353	0.05	11353	0.1
11354	0.04	11354	0.06	11354	0.05	11354	0.1
11355	0.04	11355	0.05	11355	0.05	11355	0.09
11356	0.04	11356	0.04	11356	0.05	11356	0.08
11357	0.04	11357	0.04	11357	0.05	11357	0.08
11358	0.03	11358	0.03	11358	0.04	11358	0.07
11359	0.03	11359	0.03	11359	0.05	11359	0.07
11360	0.03	11360	0.03	11360	0.05	11360	0.07
11361	0.03	11361	0.02	11361	0.05	11361	0.08
11362	0.02	11362	0.02	11362	0.06	11362	0.08
11363	0.02	11363	0.02	11363	0.07	11363	0.09
11364	0.02	11364	0.02	11364	0.09	11364	0.11
11365	0.02	11365	0.02	11365	0.12	11365	0.13
11366	0.02	11366	0.02	11366	0.16	11366	0.16
11367	0.02	11367	0.02	11367	0.22	11367	0.19
11368	0.02	11368	0.02	11368	0.3	11368	0.23
11369	0.02	11369	0.02	11369	0.41	11369	0.27
11370	0.02	11370	0.02	11370	0.56	11370	0.32
11371	0.02	11371	0.02	11371	0.74	11371	0.37
11372	0.03	11372	0.02	11372	0.94	11372	0.44
11373	0.03	11373	0.03	11373	1.12	11373	0.52
11374	0.03	11374	0.03	11374	1.23	11374	0.63
11375	0.03	11375	0.03	11375	1.25	11375	0.78
11376	0.03	11376	0.03	11376	1.18	11376	0.97
11377	0.03	11377	0.03	11377	1.03	11377	1.19
11378	0.03	11378	0.03	11378	0.85	11378	1.43
11379	0.03	11379	0.03	11379	0.69	11379	1.65
11380	0.03	11380	0.03	11380	0.54	11380	1.81
11381	0.04	11381	0.03	11381	0.43	11381	1.88
11382	0.04	11382	0.03	11382	0.36	11382	1.84
11383	0.05	11383	0.03	11383	0.31	11383	1.71
11384	0.06	11384	0.03	11384	0.28	11384	1.53
11385	0.08	11385	0.02	11385	0.26	11385	1.33
11386	0.1	11386	0.02	11386	0.26	11386	1.13
11387	0.13	11387	0.02	11387	0.28	11387	0.96
11388	0.15	11388	0.01	11388	0.29	11388	0.82
11389	0.17	11389	0.01	11389	0.32	11389	0.72
11390	0.19	11390	0.01	11390	0.34	11390	0.65
11391	0.19	11391	0.01	11391	0.35	11391	0.61
11392	0.18	11392	0.01	11392	0.36	11392	0.6
11393	0.15	11393	0.01	11393	0.36	11393	0.62
11394	0.13	11394	0.01	11394	0.35	11394	0.67
11395	0.1	11395	0.01	11395	0.35	11395	0.74
11396	0.07	11396	0.01	11396	0.34	11396	0.82
11397	0.05	11397	0.02	11397	0.34	11397	0.91
11398	0.04	11398	0.02	11398	0.34	11398	0.97
11399	0.03	11399	0.02	11399	0.33	11399	1
11400	0.02	11400	0.02	11400	0.32	11400	0.98
11401	0.01	11401	0.02	11401	0.31	11401	0.9
11402	0.01	11402	0.02	11402	0.3	11402	0.8
11403	0.01	11403	0.02	11403	0.28	11403	0.67
11404	0.01	11404	0.02	11404	0.26	11404	0.56
11405	0	11405	0.02	11405	0.24	11405	0.45
11406	0	11406	0.01	11406	0.23	11406	0.37
11407	0	11407	0.01	11407	0.21	11407	0.3
11408	0	11408	0.01	11408	0.19	11408	0.25
11409	0	11409	0.01	11409	0.17	11409	0.21
11410	0	11410	0.01	11410	0.14	11410	0.19
11411	0	11411	0.01	11411	0.12	11411	0.16
11412	0	11412	0.01	11412	0.11	11412	0.14
11413	0	11413	0.01	11413	0.09	11413	0.13
11414	0	11414	0.01	11414	0.09	11414	0.11
11415	0	11415	0.01	11415	0.08	11415	0.1
11416	0	11416	0.01	11416	0.07	11416	0.08
11417	0	11417	0.01	11417	0.07	11417	0.07
11418	0	11418	0.01	11418	0.07	11418	0.06
11419	0	11419	0.01	11419	0.07	11419	0.05
11420	0	11420	0.01	11420	0.07	11420	0.05
11421	0	11421	0.02	11421	0.06	11421	0.05
11422	0	11422	0.02	11422	0.06	11422	0.05
11423	0	11423	0.03	11423	0.06	11423	0.05
11424	0	11424	0.03	11424	0.06	11424	0.05
11425	0	11425	0.04	11425	0.05	11425	0.05
11426	0.01	11426	0.04	11426	0.05	11426	0.05
11427	0.01	11427	0.05	11427	0.05	11427	0.05
11428	0.01	11428	0.05	11428	0.05	11428	0.06
11429	0.01	11429	0.06	11429	0.05	11429	0.06
11430	0.01	11430	0.06	11430	0.05	11430	0.06
11431	0.01	11431	0.06	11431	0.06	11431	0.07
11432	0.01	11432	0.07	11432	0.07	11432	0.07
11433	0.02	11433	0.07	11433	0.09	11433	0.08
11434	0.02	11434	0.07	11434	0.11	11434	0.09
11435	0.02	11435	0.07	11435	0.14	11435	0.09
11436	0.02	11436	0.07	11436	0.19	11436	0.1
11437	0.03	11437	0.07	11437	0.23	11437	0.1
11438	0.03	11438	0.07	11438	0.28	11438	0.1
11439	0.03	11439	0.07	11439	0.33	11439	0.11
11440	0.03	11440	0.07	11440	0.37	11440	0.11
11441	0.03	11441	0.08	11441	0.4	11441	0.11
11442	0.03	11442	0.08	11442	0.42	11442	0.11
11443	0.03	11443	0.09	11443	0.43	11443	0.12
11444	0.03	11444	0.1	11444	0.43	11444	0.12
11445	0.03	11445	0.11	11445	0.42	11445	0.13
11446	0.03	11446	0.12	11446	0.4	11446	0.14
11447	0.04	11447	0.12	11447	0.37	11447	0.15
11448	0.04	11448	0.13	11448	0.33	11448	0.16
11449	0.04	11449	0.13	11449	0.28	11449	0.16
11450	0.05	11450	0.13	11450	0.24	11450	0.16
11451	0.05	11451	0.12	11451	0.19	11451	0.16
11452	0.06	11452	0.12	11452	0.16	11452	0.16
11453	0.07	11453	0.12	11453	0.13	11453	0.15
11454	0.09	11454	0.12	11454	0.11	11454	0.15
11455	0.12	11455	0.13	11455	0.1	11455	0.15
11456	0.15	11456	0.14	11456	0.08	11456	0.15
11457	0.19	11457	0.16	11457	0.07	11457	0.15
11458	0.24	11458	0.18	11458	0.07	11458	0.16
11459	0.3	11459	0.21	11459	0.06	11459	0.16
11460	0.36	11460	0.25	11460	0.06	11460	0.16
11461	0.42	11461	0.29	11461	0.05	11461	0.17
11462	0.45	11462	0.32	11462	0.05	11462	0.17
11463	0.47	11463	0.35	11463	0.05	11463	0.17
11464	0.46	11464	0.37	11464	0.05	11464	0.17
11465	0.44	11465	0.37	11465	0.05	11465	0.17
11466	0.41	11466	0.35	11466	0.05	11466	0.17
11467	0.37	11467	0.32	11467	0.05	11467	0.18
11468	0.34	11468	0.28	11468	0.05	11468	0.19
11469	0.31	11469	0.23	11469	0.05	11469	0.2
11470	0.28	11470	0.18	11470	0.04	11470	0.22
11471	0.27	11471	0.14	11471	0.04	11471	0.23
11472	0.26	11472	0.11	11472	0.04	11472	0.26
11473	0.26	11473	0.08	11473	0.04	11473	0.28
11474	0.27	11474	0.06	11474	0.05	11474	0.31
11475	0.27	11475	0.05	11475	0.06	11475	0.34
11476	0.28	11476	0.03	11476	0.07	11476	0.39
11477	0.28	11477	0.03	11477	0.1	11477	0.44
11478	0.28	11478	0.02	11478	0.13	11478	0.51
11479	0.28	11479	0.02	11479	0.16	11479	0.58
11480	0.27	11480	0.01	11480	0.19	11480	0.65
11481	0.26	11481	0.01	11481	0.21	11481	0.7
11482	0.25	11482	0.01	11482	0.21	11482	0.71
11483	0.23	11483	0.01	11483	0.19	11483	0.68
11484	0.21	11484	0.01	11484	0.16	11484	0.62
11485	0.19	11485	0.01	11485	0.13	11485	0.54
11486	0.16	11486	0.01	11486	0.1	11486	0.46
11487	0.14	11487	0.01	11487	0.08	11487	0.38
11488	0.11	11488	0.01	11488	0.07	11488	0.31
11489	0.09	11489	0.01	11489	0.05	11489	0.26
11490	0.07	11490	0.01	11490	0.05	11490	0.21
11491	0.05	11491	0.01	11491	0.04	11491	0.18
11492	0.04	11492	0.01	11492	0.04	11492	0.16
11493	0.03	11493	0.01	11493	0.03	11493	0.15
11494	0.02	11494	0.01	11494	0.03	11494	0.14
11495	0.02	11495	0.01	11495	0.03	11495	0.13
11496	0.01	11496	0.01	11496	0.03	11496	0.12
11497	0.01	11497	0.01	11497	0.03	11497	0.11
11498	0.01	11498	0.01	11498	0.03	11498	0.1
11499	0.01	11499	0.01	11499	0.04	11499	0.08
11500	0.01	11500	0.01	11500	0.04	11500	0.07
11501	0.01	11501	0.01	11501	0.04	11501	0.05
11502	0	11502	0.01	11502	0.03	11502	0.04
11503	0	11503	0.01	11503	0.03	11503	0.03
11504	0.01	11504	0.01	11504	0.02	11504	0.03
11505	0.01	11505	0.01	11505	0.02	11505	0.03
11506	0.01	11506	0.01	11506	0.02	11506	0.02
11507	0.01	11507	0.01	11507	0.01	11507	0.02
11508	0.01	11508	0.01	11508	0.01	11508	0.02
11509	0.01	11509	0.02	11509	0.01	11509	0.02
11510	0.01	11510	0.02	11510	0.01	11510	0.03
11511	0.01	11511	0.02	11511	0.01	11511	0.03
11512	0.01	11512	0.02	11512	0.01	11512	0.03
11513	0.01	11513	0.02	11513	0.01	11513	0.03
11514	0.01	11514	0.02	11514	0.02	11514	0.03
11515	0.01	11515	0.02	11515	0.02	11515	0.03
11516	0	11516	0.02	11516	0.03	11516	0.03
11517	0	11517	0.02	11517	0.03	11517	0.03
11518	0	11518	0.02	11518	0.04	11518	0.02
11519	0	11519	0.02	11519	0.05	11519	0.02
11520	0	11520	0.02	11520	0.06	11520	0.02
11521	0	11521	0.02	11521	0.07	11521	0.02
11522	0	11522	0.02	11522	0.08	11522	0.02
11523	0	11523	0.02	11523	0.08	11523	0.02
11524	0	11524	0.02	11524	0.09	11524	0.02
11525	0	11525	0.03	11525	0.09	11525	0.02
11526	0	11526	0.04	11526	0.09	11526	0.03
11527	0	11527	0.05	11527	0.09	11527	0.04
11528	0.01	11528	0.06	11528	0.09	11528	0.05
11529	0.01	11529	0.08	11529	0.08	11529	0.06
11530	0.01	11530	0.11	11530	0.07	11530	0.07
11531	0.01	11531	0.15	11531	0.06	11531	0.08
11532	0.01	11532	0.21	11532	0.05	11532	0.08
11533	0.01	11533	0.27	11533	0.05	11533	0.08
11534	0.01	11534	0.33	11534	0.04	11534	0.07
11535	0	11535	0.38	11535	0.04	11535	0.07
11536	0	11536	0.41	11536	0.04	11536	0.06
11537	0	11537	0.41	11537	0.04	11537	0.05
11538	0	11538	0.39	11538	0.04	11538	0.04
11539	0	11539	0.34	11539	0.04	11539	0.04
11540	0	11540	0.29	11540	0.04	11540	0.04
11541	0	11541	0.24	11541	0.04	11541	0.03
11542	0	11542	0.19	11542	0.04	11542	0.03
11543	0	11543	0.15	11543	0.05	11543	0.03
11544	0	11544	0.12	11544	0.05	11544	0.03
11545	0	11545	0.09	11545	0.05	11545	0.02
11546	0	11546	0.07	11546	0.05	11546	0.02
11547	0	11547	0.06	11547	0.05	11547	0.02
11548	0	11548	0.05	11548	0.04	11548	0.02
11549	0.01	11549	0.04	11549	0.04	11549	0.02
11550	0.01	11550	0.04	11550	0.05	11550	0.02
11551	0.02	11551	0.03	11551	0.05	11551	0.03
11552	0.04	11552	0.03	11552	0.05	11552	0.03
11553	0.06	11553	0.03	11553	0.06	11553	0.03
11554	0.09	11554	0.03	11554	0.06	11554	0.03
11555	0.13	11555	0.04	11555	0.07	11555	0.04
11556	0.18	11556	0.05	11556	0.08	11556	0.04
11557	0.23	11557	0.06	11557	0.09	11557	0.05
11558	0.29	11558	0.09	11558	0.1	11558	0.06
11559	0.35	11559	0.12	11559	0.12	11559	0.08
11560	0.41	11560	0.17	11560	0.13	11560	0.1
11561	0.46	11561	0.25	11561	0.15	11561	0.12
11562	0.49	11562	0.34	11562	0.17	11562	0.17
11563	0.51	11563	0.46	11563	0.19	11563	0.23
11564	0.49	11564	0.58	11564	0.21	11564	0.31
11565	0.46	11565	0.7	11565	0.23	11565	0.43
11566	0.43	11566	0.79	11566	0.24	11566	0.6
11567	0.39	11567	0.84	11567	0.26	11567	0.82
11568	0.37	11568	0.85	11568	0.27	11568	1.09
11569	0.36	11569	0.83	11569	0.29	11569	1.4
11570	0.37	11570	0.79	11570	0.31	11570	1.74
11571	0.4	11571	0.73	11571	0.33	11571	2.06
11572	0.43	11572	0.67	11572	0.35	11572	2.35
11573	0.48	11573	0.62	11573	0.37	11573	2.61
11574	0.53	11574	0.58	11574	0.4	11574	2.85
11575	0.56	11575	0.54	11575	0.41	11575	3.08
11576	0.56	11576	0.51	11576	0.42	11576	3.33
11577	0.55	11577	0.49	11577	0.43	11577	3.61
11578	0.51	11578	0.48	11578	0.42	11578	3.92
11579	0.46	11579	0.47	11579	0.41	11579	4.26
11580	0.43	11580	0.48	11580	0.4	11580	4.6
11581	0.4	11581	0.49	11581	0.39	11581	4.89
11582	0.39	11582	0.51	11582	0.39	11582	5.09
11583	0.41	11583	0.53	11583	0.4	11583	5.14
11584	0.44	11584	0.55	11584	0.42	11584	5.02
11585	0.5	11585	0.55	11585	0.45	11585	4.72
11586	0.57	11586	0.54	11586	0.49	11586	4.28
11587	0.64	11587	0.52	11587	0.52	11587	3.75
11588	0.7	11588	0.47	11588	0.54	11588	3.2
11589	0.72	11589	0.42	11589	0.53	11589	2.69
11590	0.7	11590	0.36	11590	0.49	11590	2.27
11591	0.64	11591	0.3	11591	0.42	11591	1.92
11592	0.55	11592	0.25	11592	0.34	11592	1.66
11593	0.45	11593	0.2	11593	0.27	11593	1.47
11594	0.36	11594	0.17	11594	0.21	11594	1.33
11595	0.29	11595	0.14	11595	0.16	11595	1.22
11596	0.23	11596	0.12	11596	0.13	11596	1.15
11597	0.18	11597	0.1	11597	0.11	11597	1.1
11598	0.15	11598	0.09	11598	0.1	11598	1.06
11599	0.12	11599	0.08	11599	0.09	11599	1.05
11600	0.1	11600	0.08	11600	0.09	11600	1.04
11601	0.08	11601	0.07	11601	0.09	11601	1.04
11602	0.07	11602	0.07	11602	0.09	11602	1.05
11603	0.06	11603	0.06	11603	0.09	11603	1.04
11604	0.05	11604	0.06	11604	0.09	11604	1.01
11605	0.05	11605	0.05	11605	0.09	11605	0.96
11606	0.05	11606	0.05	11606	0.08	11606	0.89
11607	0.05	11607	0.04	11607	0.08	11607	0.79
11608	0.07	11608	0.04	11608	0.08	11608	0.68
11609	0.09	11609	0.04	11609	0.09	11609	0.57
11610	0.14	11610	0.04	11610	0.1	11610	0.47
11611	0.24	11611	0.04	11611	0.11	11611	0.39
11612	0.42	11612	0.04	11612	0.12	11612	0.32
11613	0.76	11613	0.04	11613	0.12	11613	0.27
11614	1.34	11614	0.04	11614	0.13	11614	0.23
11615	2.21	11615	0.04	11615	0.13	11615	0.21
11616	3.32	11616	0.04	11616	0.12	11616	0.19
11617	4.43	11617	0.05	11617	0.11	11617	0.18
11618	5.15	11618	0.05	11618	0.1	11618	0.17
11619	5.17	11619	0.05	11619	0.09	11619	0.16
11620	4.48	11620	0.06	11620	0.08	11620	0.15
11621	3.37	11621	0.07	11621	0.08	11621	0.14
11622	2.24	11622	0.07	11622	0.07	11622	0.12
11623	1.34	11623	0.08	11623	0.07	11623	0.11
11624	0.75	11624	0.1	11624	0.07	11624	0.09
11625	0.41	11625	0.11	11625	0.07	11625	0.08
11626	0.23	11626	0.13	11626	0.08	11626	0.07
11627	0.14	11627	0.15	11627	0.08	11627	0.06
11628	0.09	11628	0.18	11628	0.08	11628	0.06
11629	0.07	11629	0.2	11629	0.08	11629	0.06
11630	0.06	11630	0.23	11630	0.08	11630	0.05
11631	0.05	11631	0.25	11631	0.08	11631	0.05
11632	0.06	11632	0.26	11632	0.07	11632	0.05
11633	0.06	11633	0.27	11633	0.06	11633	0.05
11634	0.07	11634	0.27	11634	0.05	11634	0.04
11635	0.07	11635	0.25	11635	0.04	11635	0.04
11636	0.08	11636	0.23	11636	0.03	11636	0.03
11637	0.07	11637	0.21	11637	0.02	11637	0.03
11638	0.07	11638	0.18	11638	0.02	11638	0.03
11639	0.07	11639	0.16	11639	0.02	11639	0.02
11640	0.06	11640	0.14	11640	0.01	11640	0.02
11641	0.06	11641	0.13	11641	0.01	11641	0.02
11642	0.05	11642	0.11	11642	0.01	11642	0.02
11643	0.05	11643	0.11	11643	0.01	11643	0.01
11644	0.06	11644	0.1	11644	0.01	11644	0.01
11645	0.06	11645	0.1	11645	0.01	11645	0.01
11646	0.07	11646	0.11	11646	0	11646	0.01
11647	0.08	11647	0.12	11647	0	11647	0
11648	0.1	11648	0.14	11648	0	11648	0
11649	0.12	11649	0.16	11649	0	11649	0
11650	0.14	11650	0.19	11650	0	11650	0
11651	0.16	11651	0.23	11651	0	11651	0
11652	0.19	11652	0.27	11652	0	11652	0
11653	0.21	11653	0.31	11653	0	11653	0
11654	0.23	11654	0.35	11654	0	11654	0
11655	0.24	11655	0.38	11655	0.01	11655	0
11656	0.24	11656	0.39	11656	0.01	11656	0
11657	0.23	11657	0.39	11657	0.01	11657	0
11658	0.23	11658	0.38	11658	0.01	11658	0.01
11659	0.22	11659	0.36	11659	0.01	11659	0.01
11660	0.21	11660	0.33	11660	0.01	11660	0.01
11661	0.21	11661	0.31	11661	0.01	11661	0.01
11662	0.21	11662	0.3	11662	0.01	11662	0.01
11663	0.22	11663	0.28	11663	0.01	11663	0.01
11664	0.22	11664	0.27	11664	0	11664	0.01
11665	0.23	11665	0.27	11665	0	11665	0.02
11666	0.23	11666	0.27	11666	0	11666	0.02
11667	0.22	11667	0.26	11667	0	11667	0.02
11668	0.21	11668	0.26	11668	0	11668	0.02
11669	0.2	11669	0.26	11669	0	11669	0.02
11670	0.19	11670	0.26	11670	0	11670	0.02
11671	0.19	11671	0.25	11671	0	11671	0.03
11672	0.18	11672	0.25	11672	0	11672	0.03
11673	0.19	11673	0.25	11673	0.01	11673	0.04
11674	0.2	11674	0.24	11674	0.01	11674	0.04
11675	0.23	11675	0.24	11675	0.01	11675	0.05
11676	0.27	11676	0.23	11676	0.01	11676	0.06
11677	0.32	11677	0.22	11677	0.01	11677	0.08
11678	0.38	11678	0.2	11678	0.02	11678	0.09
11679	0.45	11679	0.18	11679	0.02	11679	0.1
11680	0.51	11680	0.16	11680	0.03	11680	0.12
11681	0.56	11681	0.14	11681	0.03	11681	0.14
11682	0.58	11682	0.12	11682	0.04	11682	0.17
11683	0.56	11683	0.1	11683	0.04	11683	0.21
11684	0.51	11684	0.09	11684	0.04	11684	0.26
11685	0.44	11685	0.08	11685	0.04	11685	0.34
11686	0.36	11686	0.07	11686	0.04	11686	0.44
11687	0.29	11687	0.06	11687	0.04	11687	0.56
11688	0.22	11688	0.05	11688	0.04	11688	0.69
11689	0.17	11689	0.05	11689	0.04	11689	0.81
11690	0.13	11690	0.04	11690	0.04	11690	0.9
11691	0.1	11691	0.04	11691	0.04	11691	0.94
11692	0.08	11692	0.04	11692	0.04	11692	0.94
11693	0.07	11693	0.03	11693	0.04	11693	0.9
11694	0.05	11694	0.03	11694	0.05	11694	0.82
11695	0.04	11695	0.03	11695	0.05	11695	0.74
11696	0.03	11696	0.03	11696	0.06	11696	0.64
11697	0.03	11697	0.03	11697	0.06	11697	0.54
11698	0.02	11698	0.02	11698	0.07	11698	0.45
11699	0.02	11699	0.02	11699	0.07	11699	0.37
11700	0.01	11700	0.02	11700	0.07	11700	0.3
11701	0.01	11701	0.02	11701	0.06	11701	0.23
11702	0.01	11702	0.02	11702	0.06	11702	0.18
11703	0.01	11703	0.02	11703	0.05	11703	0.14
11704	0	11704	0.02	11704	0.05	11704	0.12
11705	0	11705	0.02	11705	0.04	11705	0.1
11706	0	11706	0.02	11706	0.04	11706	0.08
11707	0	11707	0.03	11707	0.04	11707	0.08
11708	0	11708	0.03	11708	0.05	11708	0.08
11709	0	11709	0.03	11709	0.05	11709	0.08
11710	0	11710	0.04	11710	0.05	11710	0.09
11711	0	11711	0.05	11711	0.06	11711	0.1
11712	0	11712	0.05	11712	0.06	11712	0.11
11713	0	11713	0.06	11713	0.06	11713	0.13
11714	0	11714	0.07	11714	0.06	11714	0.14
11715	0	11715	0.07	11715	0.06	11715	0.15
11716	0	11716	0.08	11716	0.06	11716	0.16
11717	0	11717	0.08	11717	0.06	11717	0.16
11718	0.01	11718	0.07	11718	0.05	11718	0.17
11719	0.01	11719	0.06	11719	0.05	11719	0.17
11720	0.01	11720	0.06	11720	0.05	11720	0.17
11721	0.01	11721	0.05	11721	0.05	11721	0.17
11722	0.01	11722	0.04	11722	0.05	11722	0.17
11723	0.01	11723	0.03	11723	0.05	11723	0.18
11724	0.01	11724	0.03	11724	0.05	11724	0.18
11725	0.01	11725	0.02	11725	0.05	11725	0.19
11726	0.01	11726	0.02	11726	0.05	11726	0.2
11727	0.01	11727	0.02	11727	0.06	11727	0.21
11728	0.01	11728	0.02	11728	0.07	11728	0.23
11729	0	11729	0.02	11729	0.09	11729	0.24
11730	0	11730	0.02	11730	0.11	11730	0.25
11731	0	11731	0.02	11731	0.15	11731	0.27
11732	0	11732	0.02	11732	0.2	11732	0.28
11733	0	11733	0.03	11733	0.28	11733	0.3
11734	0	11734	0.04	11734	0.4	11734	0.31
11735	0	11735	0.05	11735	0.55	11735	0.33
11736	0	11736	0.06	11736	0.72	11736	0.34
11737	0.01	11737	0.09	11737	0.89	11737	0.35
11738	0.01	11738	0.13	11738	1.04	11738	0.36
11739	0.01	11739	0.18	11739	1.14	11739	0.35
11740	0.01	11740	0.24	11740	1.21	11740	0.34
11741	0.01	11741	0.33	11741	1.24	11741	0.33
11742	0.01	11742	0.44	11742	1.26	11742	0.32
11743	0.02	11743	0.56	11743	1.3	11743	0.31
11744	0.02	11744	0.69	11744	1.36	11744	0.3
11745	0.03	11745	0.81	11745	1.46	11745	0.29
11746	0.04	11746	0.92	11746	1.62	11746	0.29
11747	0.06	11747	1	11747	1.84	11747	0.3
11748	0.08	11748	1.04	11748	2.16	11748	0.32
11749	0.1	11749	1.03	11749	2.6	11749	0.36
11750	0.14	11750	0.98	11750	3.19	11750	0.41
11751	0.17	11751	0.9	11751	3.92	11751	0.47
11752	0.21	11752	0.8	11752	4.78	11752	0.55
11753	0.25	11753	0.71	11753	5.68	11753	0.63
11754	0.29	11754	0.62	11754	6.49	11754	0.7
11755	0.32	11755	0.54	11755	7.08	11755	0.75
11756	0.36	11756	0.48	11756	7.39	11756	0.77
11757	0.39	11757	0.44	11757	7.4	11757	0.78
11758	0.43	11758	0.41	11758	7.19	11758	0.79
11759	0.47	11759	0.39	11759	6.85	11759	0.81
11760	0.51	11760	0.38	11760	6.48	11760	0.87
11761	0.57	11761	0.38	11761	6.11	11761	0.97
11762	0.63	11762	0.38	11762	5.77	11762	1.12
11763	0.69	11763	0.4	11763	5.47	11763	1.33
11764	0.75	11764	0.42	11764	5.2	11764	1.6
11765	0.8	11765	0.44	11765	4.96	11765	1.9
11766	0.83	11766	0.46	11766	4.75	11766	2.2
11767	0.85	11767	0.48	11767	4.56	11767	2.46
11768	0.86	11768	0.49	11768	4.43	11768	2.66
11769	0.85	11769	0.51	11769	4.38	11769	2.78
11770	0.84	11770	0.52	11770	4.44	11770	2.86
11771	0.83	11771	0.53	11771	4.64	11771	2.92
11772	0.85	11772	0.55	11772	5.01	11772	3.01
11773	0.9	11773	0.57	11773	5.59	11773	3.15
11774	0.98	11774	0.6	11774	6.4	11774	3.38
11775	1.11	11775	0.63	11775	7.43	11775	3.7
11776	1.28	11776	0.67	11776	8.64	11776	4.14
11777	1.5	11777	0.72	11777	9.94	11777	4.72
11778	1.74	11778	0.76	11778	11.18	11778	5.46
11779	1.98	11779	0.81	11779	12.23	11779	6.35
11780	2.19	11780	0.85	11780	12.93	11780	7.39
11781	2.33	11781	0.88	11781	13.22	11781	8.51
11782	2.4	11782	0.91	11782	13.11	11782	9.62
11783	2.37	11783	0.92	11783	12.7	11783	10.59
11784	2.27	11784	0.93	11784	12.12	11784	11.29
11785	2.1	11785	0.93	11785	11.52	11785	11.64
11786	1.89	11786	0.92	11786	11.01	11786	11.6
11787	1.65	11787	0.91	11787	10.67	11787	11.23
11788	1.41	11788	0.9	11788	10.53	11788	10.63
11789	1.18	11789	0.9	11789	10.56	11789	9.92
11790	0.98	11790	0.9	11790	10.74	11790	9.24
11791	0.81	11791	0.9	11791	11.01	11791	8.67
11792	0.67	11792	0.9	11792	11.32	11792	8.3
11793	0.56	11793	0.9	11793	11.64	11793	8.17
11794	0.48	11794	0.88	11794	11.95	11794	8.34
11795	0.42	11795	0.84	11795	12.28	11795	8.83
11796	0.37	11796	0.79	11796	12.68	11796	9.68
11797	0.34	11797	0.73	11797	13.21	11797	10.91
11798	0.32	11798	0.65	11798	13.95	11798	12.5
11799	0.3	11799	0.58	11799	14.92	11799	14.35
11800	0.3	11800	0.51	11800	16.12	11800	16.3
11801	0.31	11801	0.45	11801	17.48	11801	18.11
11802	0.33	11802	0.4	11802	18.83	11802	19.57
11803	0.37	11803	0.36	11803	19.95	11803	20.55
11804	0.42	11804	0.33	11804	20.59	11804	21.05
11805	0.49	11805	0.3	11805	20.58	11805	21.19
11806	0.59	11806	0.27	11806	19.9	11806	21.15
11807	0.71	11807	0.25	11807	18.7	11807	21.07
11808	0.85	11808	0.23	11808	17.25	11808	21.05
11809	1.01	11809	0.2	11809	15.82	11809	21.13
11810	1.15	11810	0.18	11810	14.65	11810	21.28
11811	1.27	11811	0.16	11811	13.87	11811	21.42
11812	1.35	11812	0.14	11812	13.54	11812	21.45
11813	1.37	11813	0.12	11813	13.68	11813	21.27
11814	1.34	11814	0.1	11814	14.25	11814	20.83
11815	1.28	11815	0.09	11815	15.16	11815	20.07
11816	1.21	11816	0.08	11816	16.28	11816	19.02
11817	1.16	11817	0.07	11817	17.36	11817	17.72
11818	1.13	11818	0.06	11818	18.12	11818	16.27
11819	1.14	11819	0.05	11819	18.3	11819	14.77
11820	1.2	11820	0.05	11820	17.76	11820	13.31
11821	1.3	11821	0.05	11821	16.55	11821	11.98
11822	1.46	11822	0.04	11822	14.91	11822	10.83
11823	1.68	11823	0.04	11823	13.13	11823	9.86
11824	1.96	11824	0.04	11824	11.46	11824	9.04
11825	2.31	11825	0.04	11825	10.07	11825	8.33
11826	2.73	11826	0.04	11826	9.03	11826	7.68
11827	3.2	11827	0.04	11827	8.35	11827	7.04
11828	3.7	11828	0.05	11828	7.98	11828	6.39
11829	4.16	11829	0.05	11829	7.88	11829	5.74
11830	4.53	11830	0.05	11830	7.99	11830	5.11
11831	4.73	11831	0.06	11831	8.22	11831	4.54
11832	4.7	11832	0.07	11832	8.49	11832	4.05
11833	4.44	11833	0.08	11833	8.7	11833	3.65
11834	4	11834	0.09	11834	8.79	11834	3.35
11835	3.44	11835	0.1	11835	8.73	11835	3.13
11836	2.87	11836	0.11	11836	8.55	11836	2.98
11837	2.33	11837	0.12	11837	8.29	11837	2.88
11838	1.87	11838	0.13	11838	8.01	11838	2.81
11839	1.5	11839	0.15	11839	7.74	11839	2.75
11840	1.22	11840	0.17	11840	7.5	11840	2.68
11841	1.01	11841	0.19	11841	7.27	11841	2.59
11842	0.86	11842	0.22	11842	7.03	11842	2.47
11843	0.75	11843	0.26	11843	6.77	11843	2.33
11844	0.68	11844	0.31	11844	6.49	11844	2.17
11845	0.64	11845	0.37	11845	6.21	11845	2
11846	0.63	11846	0.44	11846	5.98	11846	1.81
11847	0.63	11847	0.52	11847	5.82	11847	1.62
11848	0.66	11848	0.6	11848	5.75	11848	1.43
11849	0.7	11849	0.67	11849	5.78	11849	1.25
11850	0.75	11850	0.72	11850	5.87	11850	1.08
11851	0.81	11851	0.76	11851	5.98	11851	0.93
11852	0.86	11852	0.77	11852	6.04	11852	0.81
11853	0.92	11853	0.77	11853	6.02	11853	0.72
11854	0.97	11854	0.75	11854	5.86	11854	0.65
11855	1.03	11855	0.71	11855	5.6	11855	0.61
11856	1.09	11856	0.67	11856	5.24	11856	0.59
11857	1.16	11857	0.63	11857	4.85	11857	0.58
11858	1.24	11858	0.59	11858	4.45	11858	0.58
11859	1.33	11859	0.55	11859	4.08	11859	0.59
11860	1.43	11860	0.51	11860	3.74	11860	0.61
11861	1.54	11861	0.48	11861	3.45	11861	0.64
11862	1.65	11862	0.46	11862	3.21	11862	0.67
11863	1.76	11863	0.45	11863	3.03	11863	0.72
11864	1.88	11864	0.43	11864	2.91	11864	0.79
11865	1.99	11865	0.43	11865	2.86	11865	0.86
11866	2.11	11866	0.42	11866	2.87	11866	0.96
11867	2.23	11867	0.41	11867	2.94	11867	1.05
11868	2.37	11868	0.4	11868	3.04	11868	1.16
11869	2.5	11869	0.39	11869	3.16	11869	1.26
11870	2.64	11870	0.38	11870	3.28	11870	1.36
11871	2.76	11871	0.37	11871	3.38	11871	1.48
11872	2.85	11872	0.36	11872	3.44	11872	1.61
11873	2.91	11873	0.35	11873	3.44	11873	1.78
11874	2.91	11874	0.35	11874	3.39	11874	1.97
11875	2.83	11875	0.35	11875	3.3	11875	2.2
11876	2.68	11876	0.35	11876	3.16	11876	2.45
11877	2.46	11877	0.37	11877	3	11877	2.69
11878	2.18	11878	0.4	11878	2.81	11878	2.91
11879	1.86	11879	0.45	11879	2.6	11879	3.07
11880	1.54	11880	0.53	11880	2.36	11880	3.17
11881	1.24	11881	0.64	11881	2.1	11881	3.18
11882	0.97	11882	0.79	11882	1.83	11882	3.11
11883	0.75	11883	0.99	11883	1.55	11883	2.96
11884	0.57	11884	1.25	11884	1.29	11884	2.75
11885	0.43	11885	1.56	11885	1.05	11885	2.49
11886	0.33	11886	1.91	11886	0.84	11886	2.22
11887	0.25	11887	2.3	11887	0.68	11887	1.94
11888	0.19	11888	2.7	11888	0.55	11888	1.69
11889	0.15	11889	3.12	11889	0.47	11889	1.47
11890	0.12	11890	3.55	11890	0.41	11890	1.28
11891	0.09	11891	4.01	11891	0.38	11891	1.12
11892	0.08	11892	4.49	11892	0.37	11892	0.98
11893	0.07	11893	5.02	11893	0.38	11893	0.86
11894	0.06	11894	5.56	11894	0.4	11894	0.76
11895	0.05	11895	6.12	11895	0.43	11895	0.67
11896	0.05	11896	6.64	11896	0.46	11896	0.58
11897	0.04	11897	7.08	11897	0.49	11897	0.51
11898	0.04	11898	7.42	11898	0.51	11898	0.44
11899	0.04	11899	7.62	11899	0.53	11899	0.39
11900	0.04	11900	7.7	11900	0.54	11900	0.35
11901	0.04	11901	7.66	11901	0.54	11901	0.32
11902	0.04	11902	7.52	11902	0.53	11902	0.3
11903	0.04	11903	7.3	11903	0.51	11903	0.28
11904	0.05	11904	7	11904	0.48	11904	0.27
11905	0.05	11905	6.62	11905	0.44	11905	0.26
11906	0.06	11906	6.15	11906	0.4	11906	0.24
11907	0.06	11907	5.58	11907	0.37	11907	0.22
11908	0.06	11908	4.93	11908	0.33	11908	0.2
11909	0.06	11909	4.23	11909	0.3	11909	0.17
11910	0.05	11910	3.53	11910	0.27	11910	0.15
11911	0.05	11911	2.88	11911	0.25	11911	0.13
11912	0.04	11912	2.29	11912	0.22	11912	0.11
11913	0.04	11913	1.81	11913	0.2	11913	0.1
11914	0.04	11914	1.41	11914	0.18	11914	0.09
11915	0.03	11915	1.11	11915	0.15	11915	0.08
11916	0.03	11916	0.88	11916	0.13	11916	0.08
11917	0.03	11917	0.71	11917	0.11	11917	0.07
11918	0.03	11918	0.58	11918	0.09	11918	0.07
11919	0.04	11919	0.49	11919	0.08	11919	0.06
11920	0.04	11920	0.41	11920	0.07	11920	0.06
11921	0.04	11921	0.36	11921	0.06	11921	0.05
11922	0.05	11922	0.32	11922	0.05	11922	0.05
11923	0.06	11923	0.29	11923	0.05	11923	0.05
11924	0.07	11924	0.27	11924	0.05	11924	0.05
11925	0.08	11925	0.25	11925	0.04	11925	0.04
11926	0.1	11926	0.25	11926	0.04	11926	0.05
11927	0.11	11927	0.25	11927	0.03	11927	0.05
11928	0.13	11928	0.27	11928	0.03	11928	0.05
11929	0.15	11929	0.3	11929	0.02	11929	0.05
11930	0.16	11930	0.35	11930	0.02	11930	0.05
11931	0.18	11931	0.43	11931	0.02	11931	0.05
11932	0.2	11932	0.54	11932	0.01	11932	0.06
11933	0.22	11933	0.7	11933	0.01	11933	0.06
11934	0.23	11934	0.92	11934	0.01	11934	0.07
11935	0.25	11935	1.19	11935	0.01	11935	0.07
11936	0.26	11936	1.5	11936	0.01	11936	0.07
11937	0.28	11937	1.84	11937	0.01	11937	0.08
11938	0.29	11938	2.16	11938	0.01	11938	0.09
11939	0.3	11939	2.43	11939	0.01	11939	0.09
11940	0.31	11940	2.6	11940	0.01	11940	0.1
11941	0.31	11941	2.67	11941	0	11941	0.12
11942	0.31	11942	2.64	11942	0	11942	0.13
11943	0.3	11943	2.51	11943	0	11943	0.14
11944	0.29	11944	2.33	11944	0	11944	0.15
11945	0.29	11945	2.11	11945	0	11945	0.15
11946	0.28	11946	1.88	11946	0	11946	0.14
11947	0.28	11947	1.66	11947	0	11947	0.13
11948	0.29	11948	1.46	11948	0	11948	0.11
11949	0.31	11949	1.27	11949	0	11949	0.09
11950	0.34	11950	1.11	11950	0	11950	0.07
11951	0.39	11951	0.96	11951	0	11951	0.06
11952	0.47	11952	0.82	11952	0	11952	0.05
11953	0.58	11953	0.7	11953	0	11953	0.04
11954	0.74	11954	0.59	11954	0	11954	0.03
11955	0.96	11955	0.49	11955	0	11955	0.03
11956	1.25	11956	0.41	11956	0	11956	0.03
11957	1.61	11957	0.34	11957	0	11957	0.03
11958	2.03	11958	0.28	11958	0	11958	0.03
11959	2.48	11959	0.24	11959	0	11959	0.03
11960	2.93	11960	0.2	11960	0	11960	0.03
11961	3.36	11961	0.17	11961	0	11961	0.03
11962	3.77	11962	0.15	11962	0	11962	0.03
11963	4.18	11963	0.14	11963	0	11963	0.03
11964	4.62	11964	0.13	11964	0	11964	0.03
11965	5.15	11965	0.12	11965	0	11965	0.03
11966	5.77	11966	0.12	11966	0	11966	0.03
11967	6.49	11967	0.11	11967	0	11967	0.02
11968	7.26	11968	0.11	11968	0	11968	0.02
11969	7.96	11969	0.11	11969	0	11969	0.02
11970	8.45	11970	0.1	11970	0	11970	0.02
11971	8.57	11971	0.1	11971	0	11971	0.01
11972	8.24	11972	0.09	11972	0	11972	0.01
11973	7.47	11973	0.09	11973	0	11973	0.01
11974	6.41	11974	0.08	11974	0	11974	0.01
11975	5.24	11975	0.08	11975	0	11975	0.01
11976	4.11	11976	0.07	11976	0	11976	0.01
11977	3.16	11977	0.07	11977	0	11977	0.01
11978	2.41	11978	0.06	11978	0	11978	0
11979	1.86	11979	0.06	11979	0	11979	0
11980	1.49	11980	0.06	11980	0	11980	0
11981	1.25	11981	0.05	11981	0	11981	0
11982	1.13	11982	0.06	11982	0	11982	0
11983	1.11	11983	0.06	11983	0	11983	0
11984	1.2	11984	0.06	11984	0	11984	0
11985	1.43	11985	0.07	11985	0	11985	0
11986	1.88	11986	0.08	11986	0	11986	0
11987	2.72	11987	0.09	11987	0	11987	0
11988	4.24	11988	0.1	11988	0	11988	0
11989	6.96	11989	0.11	11989	0	11989	0
11990	11.64	11990	0.12	11990	0	11990	0
11991	19.26	11991	0.13	11991	0	11991	0
11992	30.5	11992	0.13	11992	0	11992	0
11993	44.99	11993	0.13	11993	0	11993	0
11994	60.5	11994	0.13	11994	0.01	11994	0
11995	73.19	11995	0.13	11995	0.01	11995	0
11996	79.2	11996	0.13	11996	0.03	11996	0
[truncated: 88,004 more rows]

## Sheet: SuppFigS6
SAXS intensity plots
hsALAS2ΔN142			hsALAS2ΔN142ΔC545
q	I(q)	error	q	I(q)	error
0.00372158	0.0195712	0.0170238	0.00372158	0.0160637	0.0171235
0.00394317	0.0191464	0.020975	0.00394317	0.012845	0.0211055
0.00416475	0.0473211	0.00545137	0.00416475	0.0596771	0.00550426
0.00438634	0.066752	0.00440319	0.00438634	0.0776109	0.00444194
0.00460792	0.0529368	0.00395874	0.00460792	0.0719621	0.00402872
0.0048295	0.062534	0.00340332	0.0048295	0.0719996	0.00343813
0.00505109	0.0573539	0.00326354	0.00505109	0.0729246	0.00331044
0.00527267	0.0618702	0.00291825	0.00527267	0.0737211	0.00295419
0.00549426	0.0592158	0.00278105	0.00549426	0.0735095	0.0028336
0.00571584	0.0625048	0.00237706	0.00571584	0.0748622	0.00242265
0.00593742	0.0611206	0.0022623	0.00593742	0.0755756	0.00231895
0.00615901	0.0625764	0.00221792	0.00615901	0.0728758	0.00226274
0.00638059	0.0619568	0.00200313	0.00638059	0.0717843	0.00204166
0.00660218	0.0593435	0.00190081	0.00660218	0.0714023	0.0019459
0.00682376	0.0615636	0.00176416	0.00682376	0.0721563	0.00180928
0.00704534	0.0624024	0.00171477	0.00704534	0.0714824	0.00175187
0.00726693	0.0605055	0.00157384	0.00726693	0.0743084	0.00163743
0.00748851	0.0629218	0.00147665	0.00748851	0.0716405	0.00151493
0.0077101	0.060019	0.00144289	0.0077101	0.0740887	0.00150155
0.00793168	0.0620638	0.0013735	0.00793168	0.0700597	0.00140355
0.00815326	0.0591577	0.00137933	0.00815326	0.0705406	0.00143025
0.00837485	0.0588057	0.00135163	0.00837485	0.0719777	0.00140641
0.00859643	0.0577525	0.00119133	0.00859643	0.073945	0.00124946
0.00881802	0.0601176	0.00115029	0.00881802	0.0725493	0.0011938
0.0090396	0.0587478	0.00111391	0.0090396	0.0710744	0.00116042
0.00926118	0.0603391	0.00105781	0.00926118	0.0718251	0.00110182
0.00948277	0.0594869	0.00100038	0.00948277	0.0704267	0.00103853
0.00970435	0.058706	0.000941302	0.00970435	0.0725665	0.000988507
0.00992594	0.0592174	0.000943189	0.00992594	0.0703211	0.000983361
0.0101475	0.0594164	0.00090832	0.0101475	0.0711507	0.000950111
0.0103691	0.0589903	0.00084861	0.0103691	0.0694449	0.000883664
0.0105907	0.0605752	0.000836148	0.0105907	0.0689914	0.000865162
0.0108123	0.057396	0.000822127	0.0108123	0.0681704	0.000858781
0.0110339	0.0603459	0.000831818	0.0110339	0.0713204	0.00087247
0.0112554	0.0574009	0.000775824	0.0112554	0.0682641	0.000814293
0.011477	0.0578892	0.000754121	0.011477	0.0698646	0.000791849
0.0116986	0.0579357	0.000765313	0.0116986	0.0703129	0.000806393
0.0119202	0.0578052	0.000744966	0.0119202	0.0694938	0.000783585
0.0121418	0.0582228	0.000738575	0.0121418	0.067766	0.000771834
0.0123634	0.0570223	0.000715676	0.0123634	0.0681667	0.000754198
0.0125849	0.0578369	0.000694358	0.0125849	0.0684414	0.000729199
0.0128065	0.0589459	0.000722333	0.0128065	0.066779	0.000749806
0.0130281	0.0576494	0.000699365	0.0130281	0.0687246	0.000737174
0.0132497	0.0569538	0.00065722	0.0132497	0.0691006	0.000697113
0.0134713	0.0572935	0.000668627	0.0134713	0.0668636	0.000700463
0.0136929	0.0565404	0.000642576	0.0136929	0.0674648	0.00067704
0.0139145	0.0562148	0.000654346	0.0139145	0.0669804	0.000691039
0.014136	0.0573925	0.000626023	0.014136	0.0686437	0.000661765
0.0143576	0.0574978	0.000625847	0.0143576	0.0661642	0.000655014
0.0145792	0.0569126	0.000626949	0.0145792	0.0660737	0.000657951
0.0148008	0.0564635	0.000613152	0.0148008	0.0672296	0.000648631
0.0150224	0.0570768	0.000599534	0.0150224	0.066364	0.000627882
0.015244	0.0548726	0.000596349	0.015244	0.0662578	0.000633187
0.0154655	0.0556793	0.000581799	0.0154655	0.0665314	0.00061541
0.0156871	0.0556026	0.000594139	0.0156871	0.066742	0.00062863
0.0159087	0.0555922	0.000564103	0.0159087	0.06617	0.000595659
0.0161303	0.055236	0.000563587	0.0161303	0.0671499	0.000598789
0.0163519	0.0547251	0.000556072	0.0163519	0.0669698	0.000592666
0.0165735	0.0547918	0.000557322	0.0165735	0.065285	0.000588498
0.016795	0.0558447	0.000532454	0.016795	0.0654431	0.00056027
0.0170166	0.0540756	0.000519568	0.0170166	0.0655582	0.000552499
0.0172382	0.0559834	0.000535833	0.0172382	0.0653246	0.000563998
0.0174598	0.0544169	0.000536845	0.0174598	0.0652961	0.000569461
0.0176814	0.0545128	0.000505873	0.0176814	0.0648777	0.000534824
0.017903	0.0537911	0.00051377	0.017903	0.0647272	0.000544741
0.0181245	0.0547811	0.000510152	0.0181245	0.0632854	0.000536276
0.0183461	0.0536436	0.000509587	0.0183461	0.0646793	0.000542359
0.0185677	0.05372	0.000499106	0.0185677	0.0639837	0.000527513
0.0187893	0.053214	0.000489045	0.0187893	0.0644694	0.000519581
0.0190109	0.0528513	0.000493048	0.0190109	0.0639946	0.000525301
0.0192325	0.0531474	0.000489993	0.0192325	0.0644807	0.000523089
0.0194541	0.0533501	0.000476717	0.0194541	0.0638956	0.000506368
0.0196756	0.0531486	0.000470221	0.0196756	0.0642002	0.000500562
0.0198972	0.0527052	0.00046419	0.0198972	0.0632302	0.000492887
0.0201188	0.0540611	0.000472372	0.0201188	0.0620826	0.00049491
0.0203404	0.0523837	0.000460909	0.0203404	0.0623846	0.000487545
0.020562	0.0531702	0.000458345	0.020562	0.0624266	0.000483405
0.0207836	0.0524765	0.000449915	0.0207836	0.0623508	0.000476418
0.0210051	0.0511075	0.000451622	0.0210051	0.0625773	0.000482845
0.0212267	0.0510879	0.000450071	0.0212267	0.0623033	0.000479809
0.0214483	0.0513034	0.000437316	0.0214483	0.0621368	0.000465655
0.0216699	0.0521601	0.000436043	0.0216699	0.0622929	0.000462259
0.0218915	0.051417	0.000444967	0.0218915	0.0612677	0.000472768
0.0221131	0.0506708	0.000434914	0.0221131	0.0616779	0.000464545
0.0223346	0.0509336	0.000426291	0.0223346	0.0610593	0.000452647
0.0225562	0.0515428	0.000427955	0.0225562	0.0621118	0.000455338
0.0227778	0.0507319	0.000419233	0.0227778	0.0609153	0.000444646
0.0229994	0.0498791	0.000425517	0.0229994	0.0606812	0.000453351
0.023221	0.0508288	0.000407975	0.023221	0.0598037	0.000431579
0.0234426	0.0498156	0.000407105	0.0234426	0.06076	0.000434207
0.0236641	0.0505554	0.000410123	0.0236641	0.0599488	0.000433903
0.0238857	0.0496423	0.000411718	0.0238857	0.0597602	0.000437904
0.0241073	0.0491719	0.000398027	0.0241073	0.059356	0.000423749
0.0243289	0.0490455	0.000396915	0.0243289	0.0588975	0.000421931
0.0245505	0.0502199	0.000403867	0.0245505	0.059595	0.000427859
0.0247721	0.049043	0.000403741	0.0247721	0.0590906	0.000429925
0.0249937	0.0487701	0.000386392	0.0249937	0.0588691	0.000410826
0.0252152	0.0486372	0.000390221	0.0252152	0.0585542	0.000414506
0.0254368	0.0487134	0.0003902	0.0254368	0.0587285	0.000414909
0.0256584	0.048202	0.000388999	0.0256584	0.0574287	0.000412292
0.02588	0.0482357	0.000379958	0.02588	0.0584129	0.000405196
0.0261016	0.0477426	0.000374928	0.0261016	0.0577823	0.000399496
0.0263232	0.0474797	0.000374078	0.0263232	0.0572315	0.000398522
0.0265447	0.0471004	0.000366606	0.0265447	0.0568742	0.000389364
0.0267663	0.0465596	0.000360632	0.0267663	0.0567046	0.00038422
0.0269879	0.0471806	0.000362378	0.0269879	0.0566476	0.000384273
0.0272095	0.0469884	0.000347504	0.0272095	0.0567239	0.000369672
0.0274311	0.0467202	0.000359249	0.0274311	0.0563957	0.000382235
0.0276527	0.0467003	0.000353676	0.0276527	0.0558579	0.000375364
0.0278742	0.0467679	0.000350547	0.0278742	0.0560474	0.000371423
0.0280958	0.0457708	0.000343013	0.0280958	0.05604	0.000365873
0.0283174	0.0455992	0.000349309	0.0283174	0.0556698	0.000372373
0.028539	0.0455372	0.000341768	0.028539	0.0556797	0.000364333
0.0287606	0.0453803	0.000344061	0.0287606	0.0553108	0.000366464
0.0289822	0.044989	0.000334349	0.0289822	0.0545514	0.000355776
0.0292037	0.0453391	0.000339901	0.0292037	0.0533811	0.000358019
0.0294253	0.0450258	0.000333292	0.0294253	0.0538925	0.000353556
0.0296469	0.0442335	0.000332747	0.0296469	0.0547065	0.000356393
0.0298685	0.0449435	0.000328101	0.0298685	0.0540959	0.000348615
0.0300901	0.0438435	0.000326893	0.0300901	0.0538722	0.000349098
0.0303117	0.0439807	0.000328546	0.0303117	0.0542222	0.000351407
0.0305333	0.0434345	0.000326187	0.0305333	0.052906	0.000346956
0.0307548	0.0435911	0.00032265	0.0307548	0.0522976	0.000342061
0.0309764	0.0432782	0.000320444	0.0309764	0.0526806	0.000341109
0.031198	0.0431061	0.00032243	0.031198	0.0518574	0.000342455
0.0314196	0.0425483	0.000317326	0.0314196	0.0525578	0.000339034
0.0316412	0.0434052	0.000318129	0.0316412	0.0519675	0.000337232
0.0318628	0.0422583	0.000313989	0.0318628	0.0519859	0.000334973
0.0320843	0.0420046	0.00031546	0.0320843	0.0517966	0.000337062
0.0323059	0.0421472	0.000310016	0.0323059	0.0512489	0.000329658
0.0325275	0.0419238	0.000310051	0.0325275	0.0503704	0.000329433
0.0327491	0.0415391	0.000303968	0.0327491	0.0506912	0.000323518
0.0329707	0.0415117	0.00030591	0.0329707	0.0501514	0.000324629
0.0331923	0.0411448	0.000304017	0.0331923	0.0506473	0.000324406
0.0334138	0.0406887	0.000303102	0.0334138	0.0497383	0.000322341
0.0336354	0.0412432	0.000300064	0.0336354	0.0491299	0.000317142
0.033857	0.0406226	0.000304177	0.033857	0.0496621	0.000324476
0.0340786	0.0396881	0.000295519	0.0340786	0.0491013	0.000314828
0.0343002	0.0401399	0.000298318	0.0343002	0.0491723	0.000317692
0.0345218	0.0401686	0.000293206	0.0345218	0.0486752	0.000311644
0.0347433	0.0397839	0.000296871	0.0347433	0.0487355	0.00031575
0.0349649	0.0391954	0.000291477	0.0349649	0.0484526	0.000311093
0.0351865	0.0394152	0.000292704	0.0351865	0.0485082	0.00031229
0.0354081	0.0383524	0.000286774	0.0354081	0.0483819	0.000307625
0.0356297	0.0387788	0.00028853	0.0356297	0.047799	0.000307748
0.0358513	0.0390818	0.000284837	0.0358513	0.0473879	0.000302087
0.0360729	0.0387269	0.000288616	0.0360729	0.0472418	0.000306856
0.0362944	0.0384197	0.000278061	0.0362944	0.0466304	0.000295159
0.036516	0.0378824	0.000283896	0.036516	0.0465312	0.00030239
0.0367376	0.03763	0.000280216	0.0367376	0.0458379	0.000297852
0.0369592	0.0374562	0.000279677	0.0369592	0.0464404	0.000298685
0.0371808	0.0372895	0.00027655	0.0371808	0.0462026	0.000295083
0.0374024	0.0374195	0.000276409	0.0374024	0.0456268	0.000293585
0.0376239	0.0370256	0.000277562	0.0376239	0.045878	0.000296556
0.0378455	0.0367058	0.000275837	0.0378455	0.0456526	0.000294455
0.0380671	0.036496	0.000269991	0.0380671	0.044815	0.000286925
0.0382887	0.0366002	0.000274633	0.0382887	0.0446169	0.000291691
0.0385103	0.0364543	0.000269484	0.0385103	0.0444407	0.000286518
0.0387319	0.0359145	0.000270298	0.0387319	0.0442339	0.0002881
0.0389534	0.0363015	0.000267697	0.0389534	0.0442012	0.000284184
0.039175	0.0353994	0.000262695	0.039175	0.0438519	0.000279897
0.0393966	0.0353716	0.000265839	0.0393966	0.0433791	0.000282333
0.0396182	0.0354884	0.000266696	0.0396182	0.0441737	0.000284865
0.0398398	0.0349424	0.000259363	0.0398398	0.0429929	0.000275392
0.0400614	0.0348039	0.000261002	0.0400614	0.0430663	0.000278209
0.0402829	0.0348189	0.000261908	0.0402829	0.0426931	0.000277979
0.0405045	0.0341253	0.000261403	0.0405045	0.0421398	0.00027788
0.0407261	0.0344038	0.000257074	0.0407261	0.0422871	0.000272991
0.0409477	0.0339635	0.000255977	0.0409477	0.0418749	0.000272464
0.0411693	0.0338314	0.00026037	0.0411693	0.0417768	0.000276839
0.0413909	0.0336386	0.000252474	0.0413909	0.0419612	0.000269632
0.0416125	0.0331935	0.000256675	0.0416125	0.0416662	0.00027421
0.041834	0.0330726	0.000250226	0.041834	0.0417649	0.000267791
0.0420556	0.0332932	0.000251148	0.0420556	0.040392	0.000265783
0.0422772	0.0327992	0.000250548	0.0422772	0.0409705	0.000267212
0.0424988	0.0321279	0.00024622	0.0424988	0.040285	0.000262648
0.0427204	0.0324259	0.000247366	0.0427204	0.0400819	0.000263071
0.042942	0.0320097	0.000246927	0.042942	0.0397652	0.000262906
0.0431635	0.0317338	0.000244076	0.0431635	0.0399528	0.000260787
0.0433851	0.0315564	0.000246513	0.0433851	0.0396535	0.000263043
0.0436067	0.0316773	0.000241122	0.0436067	0.0391434	0.000256239
0.0438283	0.0313794	0.000244642	0.0438283	0.0392088	0.000260542
0.0440499	0.0309142	0.000241924	0.0440499	0.0389047	0.000257904
0.0442715	0.0310193	0.000238843	0.0442715	0.0385204	0.000254232
0.044493	0.0310595	0.000241371	0.044493	0.0386837	0.000256753
0.0447146	0.030505	0.000239379	0.0447146	0.0381337	0.000255222
0.0449362	0.0304607	0.000235497	0.0449362	0.0379179	0.000250104
0.0451578	0.0302961	0.000240128	0.0451578	0.0373871	0.000255183
0.0453794	0.0299946	0.000230738	0.0453794	0.0373923	0.000245423
0.045601	0.029541	0.000234895	0.045601	0.036532	0.000249096
0.0458226	0.0292962	0.00022974	0.0458226	0.0366502	0.000244041
0.0460441	0.0296686	0.000234994	0.0460441	0.0362497	0.000248841
0.0462657	0.0294921	0.000230214	0.0462657	0.0364935	0.000244479
0.0464873	0.0291682	0.000228543	0.0464873	0.0362276	0.00024244
0.0467089	0.028929	0.00023091	0.0467089	0.0360819	0.00024533
0.0469305	0.0286896	0.000231075	0.0469305	0.0356501	0.000244985
0.0471521	0.0282496	0.000225918	0.0471521	0.0352499	0.000239619
0.0473736	0.0285425	0.00022713	0.0473736	0.0349088	0.000240189
0.0475952	0.027992	0.000226757	0.0475952	0.0346794	0.000240276
0.0478168	0.0280826	0.00022492	0.0478168	0.0345033	0.000237904
0.0480384	0.027593	0.000223436	0.0480384	0.034717	0.000237614
0.04826	0.0275035	0.000222297	0.04826	0.0339626	0.000235271
0.0484816	0.0274826	0.000224646	0.0484816	0.0341003	0.000237814
0.0487031	0.0271604	0.00022335	0.0487031	0.0336249	0.000236595
0.0489247	0.0269925	0.000221721	0.0489247	0.0334721	0.000234964
0.0491463	0.0272266	0.000224717	0.0491463	0.0334015	0.000237507
0.0493679	0.0265638	0.000223741	0.0493679	0.0331848	0.000237158
0.0495895	0.0265178	0.000224846	0.0495895	0.0332246	0.000238561
0.0498111	0.0261059	0.000223641	0.0498111	0.0325171	0.000236839
0.0500326	0.02639	0.000221093	0.0500326	0.0327611	0.00023396
0.0502542	0.0258547	0.000227233	0.0502542	0.0321917	0.000240575
0.0504758	0.0253969	0.000221574	0.0504758	0.0322663	0.0002357
0.0506974	0.0255607	0.000223141	0.0506974	0.0315301	0.000235791
0.050919	0.0251844	0.000222247	0.050919	0.0317554	0.000235928
0.0511406	0.0251165	0.000223276	0.0511406	0.0312994	0.000236235
0.0513622	0.0247179	0.000220725	0.0513622	0.0309846	0.00023432
0.0515837	0.0245214	0.000220661	0.0515837	0.0311162	0.00023443
0.0518053	0.0248629	0.000217461	0.0518053	0.0305372	0.000229334
0.0520269	0.0244125	0.000220815	0.0520269	0.0305357	0.000234064
0.0522485	0.024165	0.000216133	0.0522485	0.030238	0.000228846
0.0524701	0.0244595	0.000220696	0.0524701	0.0299576	0.00023261
0.0526917	0.0242039	0.000216504	0.0526917	0.0296502	0.000228093
0.0529132	0.0238259	0.000217577	0.0529132	0.0297346	0.00022961
0.0531348	0.023594	0.00021718	0.0531348	0.0290804	0.000228887
0.0533564	0.0235243	0.000217594	0.0533564	0.0292476	0.000229826
0.053578	0.0234785	0.000214376	0.053578	0.0290931	0.000226003
0.0537996	0.0231862	0.000214934	0.0537996	0.0289299	0.00022707
0.0540212	0.0229069	0.000219162	0.0540212	0.0284981	0.000231395
0.0542427	0.0228557	0.000221291	0.0542427	0.0281175	0.000232727
0.0544643	0.0226752	0.000218207	0.0544643	0.028057	0.000229855
0.0546859	0.0226902	0.000220609	0.0546859	0.027877	0.000231911
0.0549075	0.0221451	0.000217779	0.0549075	0.0278907	0.000230129
0.0551291	0.0219159	0.000221178	0.0551291	0.0279052	0.000234436
0.0553507	0.0216286	0.000217108	0.0553507	0.0278831	0.000230793
0.0555722	0.02131	0.000215871	0.0555722	0.0273682	0.000229061
0.0557938	0.0215873	0.000221504	0.0557938	0.0269028	0.000233575
0.0560154	0.0213608	0.000223121	0.0560154	0.0268306	0.000235655
0.056237	0.0213735	0.000219286	0.056237	0.0264671	0.000230996
0.0564586	0.0214671	0.000222324	0.0564586	0.0264215	0.000234244
0.0566802	0.0209101	0.000224488	0.0566802	0.0260198	0.000236187
0.0569018	0.020871	0.000228319	0.0569018	0.0259429	0.000240646
0.0571233	0.0207495	0.000225666	0.0571233	0.0256662	0.000237097
0.0573449	0.0208067	0.000227078	0.0573449	0.0255005	0.000238454
0.0575665	0.0204481	0.000229049	0.0575665	0.0249978	0.000240204
0.0577881	0.0203911	0.000229777	0.0577881	0.0250771	0.000241298
0.0580097	0.0199742	0.000229797	0.0580097	0.0248158	0.000241459
0.0582313	0.0200224	0.000228863	0.0582313	0.0246857	0.000240256
0.0584528	0.020233	0.000226109	0.0584528	0.0243345	0.000236077
0.0586744	0.0194404	0.00022898	0.0586744	0.0244624	0.000240937
0.058896	0.019715	0.000221885	0.058896	0.0243221	0.000232784
0.0591176	0.0196412	0.000220699	0.0591176	0.0245758	0.000232437
0.0593392	0.019293	0.000216134	0.0593392	0.0234816	0.000226353
0.0595608	0.019195	0.000217583	0.0595608	0.0236177	0.000228061
0.0597823	0.0188204	0.000215821	0.0597823	0.0238398	0.000227824
0.0600039	0.018516	0.0002095	0.0600039	0.0234875	0.000220933
0.0602255	0.0186973	0.000212668	0.0602255	0.023053	0.000222935
0.0604471	0.0185845	0.000211998	0.0604471	0.0231893	0.000222898
0.0606687	0.0179935	0.000209126	0.0606687	0.0230066	0.000220555
0.0608903	0.0182069	0.000206575	0.0608903	0.0229934	0.000217225
0.0611119	0.0181518	0.000207809	0.0611119	0.0225286	0.000217674
0.0613334	0.0178091	0.000203487	0.0613334	0.0223163	0.000213363
0.061555	0.0174037	0.000204186	0.061555	0.0217189	0.000214138
0.0617766	0.0172624	0.000199616	0.0617766	0.0219434	0.000210537
0.0619982	0.0173145	0.000202318	0.0619982	0.0217359	0.000212415
0.0622198	0.0174707	0.000199109	0.0622198	0.0216874	0.000208977
0.0624414	0.0172028	0.000202387	0.0624414	0.0215536	0.000212436
0.0626629	0.0168595	0.000198594	0.0626629	0.0214947	0.000208886
0.0628845	0.0168882	0.000194428	0.0628845	0.0214724	0.000204512
0.0631061	0.0165735	0.000194566	0.0631061	0.0208751	0.000204015
0.0633277	0.0162459	0.000194489	0.0633277	0.0203901	0.000203848
0.0635493	0.0166293	0.000191396	0.0635493	0.0204588	0.000199732
0.0637709	0.0161496	0.000191789	0.0637709	0.020281	0.000201105
0.0639924	0.015783	0.000189242	0.0639924	0.0199554	0.000198531
0.064214	0.0160095	0.000191607	0.064214	0.019842	0.000200425
0.0644356	0.0160789	0.000186286	0.0644356	0.0194322	0.000193624
0.0646572	0.0156404	0.000184454	0.0646572	0.0191388	0.000192188
0.0648788	0.015697	0.000186316	0.0648788	0.0194315	0.000194672
0.0651004	0.0153235	0.000183403	0.0651004	0.0191107	0.000191757
0.0653219	0.0153517	0.000182991	0.0653219	0.0188	0.000190383
0.0655435	0.0148727	0.000182586	0.0655435	0.0192242	0.000191951
0.0657651	0.0151992	0.000180685	0.0657651	0.0186977	0.000188696
0.0659867	0.0147938	0.00018376	0.0659867	0.0185966	0.000192064
0.0662083	0.0144971	0.000179594	0.0662083	0.0182947	0.000187886
0.0664299	0.0146179	0.000178757	0.0664299	0.0183238	0.000186714
0.0666515	0.0147483	0.000182968	0.0666515	0.0182094	0.00019055
0.066873	0.0143859	0.000181447	0.066873	0.0180379	0.000189379
0.0670946	0.0142879	0.000179716	0.0670946	0.0182103	0.00018814
0.0673162	0.0140768	0.000179705	0.0673162	0.0177806	0.000187782
0.0675378	0.0140732	0.000180561	0.0675378	0.0175766	0.000188385
0.0677594	0.0137999	0.000180591	0.0677594	0.017423	0.000188794
0.067981	0.0136495	0.000176752	0.067981	0.0169686	0.000184725
0.0682025	0.0136838	0.000178584	0.0682025	0.0169385	0.000186129
0.0684241	0.0135967	0.000179006	0.0684241	0.0170924	0.000186711
0.0686457	0.0133505	0.00017717	0.0686457	0.0169393	0.00018528
0.0688673	0.0133135	0.000179185	0.0688673	0.0166717	0.000187161
0.0690889	0.0130812	0.000175702	0.0690889	0.0167819	0.000184204
0.0693105	0.0128882	0.000176235	0.0693105	0.0161856	0.00018367
0.069532	0.0125431	0.000176638	0.069532	0.0158564	0.000184378
0.0697536	0.0133813	0.000178245	0.0697536	0.0157102	0.00018415
0.0699752	0.0129684	0.000175024	0.0699752	0.0157246	0.000181331
0.0701968	0.0126373	0.000175534	0.0701968	0.015614	0.000182514
0.0704184	0.0121099	0.000175363	0.0704184	0.015733	0.000183517
0.07064	0.0121591	0.0001759	0.07064	0.0150894	0.000182684
0.0708615	0.0122512	0.000172143	0.0708615	0.0152625	0.000178907
0.0710831	0.0118369	0.000173738	0.0710831	0.0151677	0.000181511
0.0713047	0.0118926	0.000173582	0.0713047	0.0148052	0.000180189
0.0715263	0.0117187	0.000172828	0.0715263	0.0150207	0.000180443
0.0717479	0.0113769	0.000171726	0.0717479	0.014474	0.000179004
0.0719695	0.0116564	0.00017327	0.0719695	0.0144954	0.000179789
0.0721911	0.0114801	0.000171555	0.0721911	0.0145865	0.00017885
0.0724126	0.0110605	0.000173638	0.0724126	0.0144013	0.000181132
0.0726342	0.0112275	0.000170613	0.0726342	0.0143547	0.000177672
0.0728558	0.0110429	0.000171096	0.0728558	0.0139745	0.000177714
0.0730774	0.0112316	0.000172324	0.0730774	0.0142218	0.000179431
0.073299	0.0110133	0.000173911	0.073299	0.0136336	0.000180189
0.0735206	0.0107417	0.000169151	0.0735206	0.0135564	0.000175676
0.0737421	0.01061	0.000170447	0.0737421	0.0136216	0.000177312
0.0739637	0.0105649	0.000168969	0.0739637	0.0132812	0.000175024
0.0741853	0.0107688	0.00017079	0.0741853	0.0134215	0.00017687
0.0744069	0.0102934	0.000166062	0.0744069	0.0129616	0.000172159
0.0746285	0.0102942	0.000167548	0.0746285	0.0131746	0.000174354
0.0748501	0.0103815	0.000168924	0.0748501	0.0127643	0.000174761
0.0750716	0.0101506	0.000167732	0.0750716	0.0126393	0.000173524
0.0752932	0.0100454	0.000167303	0.0752932	0.01236	0.000172863
0.0755148	0.00989715	0.000166188	0.0755148	0.0127099	0.000172613
0.0757364	0.00967576	0.00016644	0.0757364	0.0122019	0.000172481
0.075958	0.00991894	0.000167101	0.075958	0.0123805	0.00017314
0.0761796	0.0098419	0.000166617	0.0761796	0.0122617	0.000172562
0.0764011	0.00977168	0.000163799	0.0764011	0.0119045	0.000169063
0.0766227	0.00935338	0.000164762	0.0766227	0.0121961	0.000171192
0.0768443	0.00943082	0.000166231	0.0768443	0.0120476	0.000172127
0.0770659	0.00905312	0.000163964	0.0770659	0.011688	0.00017004
0.0772875	0.00897708	0.000161393	0.0772875	0.0117612	0.000167436
0.0775091	0.00904636	0.000163181	0.0775091	0.0114183	0.00016856
0.0777307	0.00897497	0.000162438	0.0777307	0.0111989	0.000167585
0.0779522	0.00878001	0.000160931	0.0779522	0.0109815	0.000166078
0.0781738	0.00884992	0.000161274	0.0781738	0.0111079	0.000166428
0.0783954	0.00851584	0.000161833	0.0783954	0.0110328	0.000167426
0.078617	0.00867898	0.000160427	0.078617	0.0109448	0.000166147
0.0788386	0.00884462	0.000161368	0.0788386	0.0107663	0.00016635
0.0790602	0.0081252	0.000158386	0.0790602	0.010581	0.000163999
0.0792817	0.00810757	0.000158394	0.0792817	0.0104931	0.000164198
0.0795033	0.00802309	0.0001574	0.0795033	0.0105281	0.000163275
0.0797249	0.00838159	0.000160703	0.0797249	0.010202	0.000165186
0.0799465	0.00820802	0.000156918	0.0799465	0.010174	0.000161578
0.0801681	0.00764951	0.000157075	0.0801681	0.0101754	0.000162938
0.0803897	0.00791023	0.000158163	0.0803897	0.00985866	0.00016324
0.0806112	0.00767745	0.000157182	0.0806112	0.00986448	0.00016239
0.0808328	0.00781168	0.00015441	0.0808328	0.00955883	0.000158827
0.0810544	0.00769098	0.000156643	0.0810544	0.00981694	0.000161955
0.081276	0.00732462	0.000155136	0.081276	0.0096019	0.000160419
0.0814976	0.00764474	0.00015595	0.0814976	0.0096006	0.000160848
0.0817192	0.00742157	0.000154458	0.0817192	0.00939671	0.000159506
0.0819408	0.00739979	0.000155584	0.0819408	0.00932533	0.000160272
0.0821623	0.00719204	0.000153652	0.0821623	0.00897138	0.00015817
0.0823839	0.00733715	0.000156429	0.0823839	0.00898969	0.000160734
0.0826055	0.00702635	0.000154146	0.0826055	0.00881707	0.000158743
0.0828271	0.00698909	0.000153961	0.0828271	0.00895477	0.000158603
0.0830487	0.00666063	0.00015369	0.0830487	0.0086407	0.000158359
0.0832703	0.00687469	0.000155693	0.0832703	0.00873812	0.000160351
0.0834918	0.00670636	0.00015251	0.0834918	0.0084858	0.000156992
0.0837134	0.00695526	0.000151937	0.0837134	0.00868199	0.000156175
0.083935	0.00656131	0.000151987	0.083935	0.00822164	0.000156316
0.0841566	0.00673726	0.000153913	0.0841566	0.00841182	0.000158276
0.0843782	0.00621677	0.000150889	0.0843782	0.00821146	0.000155395
0.0845998	0.00637716	0.000152116	0.0845998	0.00809602	0.000156329
0.0848213	0.00612213	0.000153446	0.0848213	0.00795045	0.000157855
0.0850429	0.00628567	0.000151607	0.0850429	0.00818514	0.000156484
0.0852645	0.00606931	0.000149866	0.0852645	0.00787998	0.000154387
0.0854861	0.00618372	0.000151428	0.0854861	0.00777637	0.000155349
0.0857077	0.0061756	0.000151305	0.0857077	0.00765604	0.000155303
0.0859293	0.006357	0.000151981	0.0859293	0.00726157	0.000154598
0.0861508	0.00548404	0.000149854	0.0861508	0.00750201	0.000154804
0.0863724	0.00560396	0.000149331	0.0863724	0.00745077	0.000153559
0.086594	0.00567554	0.000151303	0.086594	0.00743738	0.000155759
0.0868156	0.00603148	0.00015276	0.0868156	0.00697317	0.000155685
0.0870372	0.00561179	0.000150881	0.0870372	0.00732511	0.000155077
0.0872588	0.00573782	0.000150775	0.0872588	0.00712565	0.000154243
0.0874804	0.00549623	0.000153193	0.0874804	0.00702296	0.000156929
0.0877019	0.00546615	0.000154688	0.0877019	0.00685919	0.000158474
0.0879235	0.00531241	0.00015148	0.0879235	0.00674361	0.000155484
0.0881451	0.00519989	0.000151708	0.0881451	0.00669421	0.000155566
0.0883667	0.0048895	0.000154724	0.0883667	0.00705618	0.000159952
0.0885883	0.00519725	0.000152434	0.0885883	0.0065917	0.000155804
0.0888099	0.00491973	0.000152442	0.0888099	0.00672908	0.000156877
0.0890314	0.00500216	0.000151247	0.0890314	0.00669597	0.00015573
0.089253	0.00517004	0.000150333	0.089253	0.00650257	0.000153903
0.0894746	0.00472942	0.000150196	0.0894746	0.0063567	0.000154443
0.0896962	0.00471271	0.000149427	0.0896962	0.00623453	0.00015346
0.0899178	0.00499498	0.000149446	0.0899178	0.00599583	0.000152301
0.0901394	0.00475406	0.000147594	0.0901394	0.00636216	0.000151625
0.0903609	0.0049125	0.00014795	0.0903609	0.00590712	0.000150933
0.0905825	0.00471026	0.000149603	0.0905825	0.00576569	0.000152859
0.0908041	0.00437447	0.000145365	0.0908041	0.00587444	0.000149234
0.0910257	0.00467313	0.000146109	0.0910257	0.00586112	0.00014955
0.0912473	0.0045214	0.000149316	0.0912473	0.00596139	0.000152997
0.0914689	0.00436746	0.000146909	0.0914689	0.00560836	0.000150344
0.0916904	0.0043899	0.000145037	0.0916904	0.00542947	0.000148101
0.091912	0.00407351	0.000145336	0.091912	0.00560665	0.000149725
0.0921336	0.0043204	0.000145906	0.0921336	0.00544529	0.000149085
0.0923552	0.00418871	0.000146886	0.0923552	0.00522002	0.000149859
0.0925768	0.00403969	0.00014424	0.0925768	0.00542477	0.000147859
0.0927984	0.00393949	0.000143563	0.0927984	0.00555932	0.000147731
0.09302	0.00393146	0.000144383	0.09302	0.00527363	0.000148019
0.0932415	0.00387351	0.000145191	0.0932415	0.00523683	0.000148954
0.0934631	0.00379694	0.000143416	0.0934631	0.00494857	0.000146804
0.0936847	0.00369656	0.000141106	0.0936847	0.00492196	0.000144257
0.0939063	0.00374724	0.000143948	0.0939063	0.00506817	0.000147424
0.0941279	0.00368905	0.000144446	0.0941279	0.00521258	0.00014829
0.0943495	0.00356981	0.000141813	0.0943495	0.00463516	0.000144702
0.094571	0.00389209	0.000142298	0.094571	0.00453994	0.000144482
0.0947926	0.00364818	0.000143579	0.0947926	0.00481353	0.000146855
0.0950142	0.00375924	0.00014382	0.0950142	0.00454467	0.000146312
0.0952358	0.00351559	0.000140601	0.0952358	0.00473733	0.00014388
0.0954574	0.00370531	0.000141869	0.0954574	0.00475289	0.000144808
0.095679	0.00339218	0.000142408	0.095679	0.00468831	0.000145778
0.0959005	0.00381506	0.000141877	0.0959005	0.00436911	0.000144011
0.0961221	0.00337104	0.000141365	0.0961221	0.00456542	0.000144399
0.0963437	0.00320543	0.000140461	0.0963437	0.00429242	0.000143444
0.0965653	0.00321622	0.000139327	0.0965653	0.0041649	0.000141909
0.0967869	0.00308772	0.000141118	0.0967869	0.00421694	0.000144031
0.0970085	0.00329893	0.000141603	0.0970085	0.00407503	0.000143952
0.09723	0.00307278	0.000138377	0.09723	0.00406012	0.000141227
0.0974516	0.00319997	0.000140292	0.0974516	0.00401377	0.000142768
0.0976732	0.00309361	0.00014102	0.0976732	0.00422662	0.000143994
0.0978948	0.00292877	0.000139441	0.0978948	0.00405971	0.000142422
0.0981164	0.00303743	0.000137387	0.0981164	0.00395124	0.000139973
0.098338	0.00277492	0.000139046	0.098338	0.00423618	0.000142735
0.0985596	0.00278414	0.000139754	0.0985596	0.00377342	0.000142643
0.0987811	0.00274679	0.000139401	0.0987811	0.00354202	0.000141873
0.0990027	0.00276806	0.000137702	0.0990027	0.0036486	0.000140323
0.0992243	0.00304631	0.000137788	0.0992243	0.00370414	0.000139681
0.0994459	0.00281357	0.000138209	0.0994459	0.00352514	0.000140774
0.0996675	0.00265398	0.000139226	0.0996675	0.00369547	0.000141931
0.0998891	0.00254345	0.000136434	0.0998891	0.00361957	0.000139301
0.100111	0.00272652	0.000136462	0.100111	0.00358926	0.000138861
0.100332	0.00250322	0.000138163	0.100332	0.00336549	0.000140604
0.100554	0.00252403	0.000138652	0.100554	0.00321085	0.000140639
0.100775	0.00250955	0.000136043	0.100775	0.00360125	0.000138847
0.100997	0.00262982	0.000135466	0.100997	0.00319136	0.000137177
0.101219	0.00245887	0.000138165	0.101219	0.00340466	0.000141087
0.10144	0.00225398	0.000136889	0.10144	0.00330355	0.000139794
0.101662	0.00249989	0.00013502	0.101662	0.00326252	0.000137385
0.101883	0.0024238	0.000136383	0.101883	0.00331835	0.000139011
0.102105	0.00242071	0.000136804	0.102105	0.00332625	0.000139524
0.102326	0.0022098	0.000134573	0.102326	0.00313969	0.00013716
0.102548	0.00208649	0.000135181	0.102548	0.00309157	0.000137839
0.10277	0.00205044	0.000135108	0.10277	0.00316381	0.000138014
0.102991	0.00224457	0.000133821	0.102991	0.0033859	0.000136819
0.103213	0.00222448	0.000135653	0.103213	0.00316934	0.000138354
0.103434	0.00224971	0.000134333	0.103434	0.0029456	0.000136438
0.103656	0.00196656	0.000133296	0.103656	0.00297349	0.000136203
0.103878	0.00242875	0.000133955	0.103878	0.003041	0.000136014
0.104099	0.00189759	0.00013593	0.104099	0.00267503	0.000138618
0.104321	0.00228961	0.000133858	0.104321	0.00285125	0.000136003
0.104542	0.00203385	0.000132177	0.104542	0.00286117	0.000134603
0.104764	0.00199508	0.000134613	0.104764	0.00283157	0.000137082
0.104985	0.00204337	0.000135155	0.104985	0.00269799	0.000137219
0.105207	0.00178243	0.000132733	0.105207	0.00277961	0.000135284
0.105429	0.00193928	0.000132475	0.105429	0.00277129	0.000134838
0.10565	0.00157697	0.000133288	0.10565	0.00279679	0.000136329
0.105872	0.00177962	0.000134691	0.105872	0.00272452	0.000137516
0.106093	0.00198266	0.000133212	0.106093	0.00258522	0.00013522
0.106315	0.00169779	0.000132264	0.106315	0.00258368	0.000134804
0.106537	0.00150216	0.000132576	0.106537	0.00266998	0.000135472
0.106758	0.00183803	0.000134224	0.106758	0.00257132	0.00013653
0.10698	0.00192534	0.000135206	0.10698	0.00239471	0.000136785
0.107201	0.00150796	0.000131336	0.107201	0.00253361	0.000133796
0.107423	0.00174625	0.000132075	0.107423	0.00243345	0.000134211
0.107645	0.00156652	0.000134808	0.107645	0.00230544	0.000137027
0.107866	0.00177611	0.000133483	0.107866	0.00243295	0.000135554
0.108088	0.00165465	0.000132207	0.108088	0.00220768	0.000134284
0.108309	0.0013757	0.000131872	0.108309	0.00208133	0.000134145
0.108531	0.00137514	0.000133423	0.108531	0.00249177	0.000136464
0.108752	0.0014066	0.000133236	0.108752	0.00231221	0.000135835
0.108974	0.00154612	0.000130581	0.108974	0.00216773	0.000132457
0.109196	0.00149778	0.000132538	0.109196	0.00232505	0.000135022
0.109417	0.00139307	0.000132798	0.109417	0.00222088	0.000134703
0.109639	0.00127164	0.000131927	0.109639	0.00195147	0.000133942
0.10986	0.00150043	0.000132055	0.10986	0.00213614	0.000134102
0.110082	0.00126929	0.000130553	0.110082	0.00221726	0.000132934
0.110304	0.00149319	0.000132529	0.110304	0.00213326	0.000134668
0.110525	0.0013161	0.000132894	0.110525	0.00221714	0.000135245
0.110747	0.00126598	0.000130192	0.110747	0.00218274	0.000132715
0.110968	0.00163075	0.000131306	0.110968	0.002172	0.000132992
0.11119	0.00120976	0.000130768	0.11119	0.00173361	0.000132616
0.111411	0.00121288	0.000132242	0.111411	0.00197269	0.000134175
0.111633	0.00141796	0.000130036	0.111633	0.0018597	0.000131549
0.111855	0.00107863	0.000128817	0.111855	0.00185311	0.000131184
0.112076	0.00113886	0.00013002	0.112076	0.00176901	0.000131891
0.112298	0.00114857	0.000130254	0.112298	0.00187541	0.000132435
0.112519	0.00106022	0.000127823	0.112519	0.00179632	0.000130019
0.112741	0.00129348	0.00012878	0.112741	0.00204908	0.000130849
0.112963	0.000875304	0.000127798	0.112963	0.00165015	0.000130104
0.113184	0.000920921	0.000130331	0.113184	0.00167541	0.000132619
0.113406	0.000854031	0.000128906	0.113406	0.00194423	0.000131512
0.113627	0.00101986	0.000126862	0.113627	0.0016725	0.000128987
0.113849	0.00103393	0.000127745	0.113849	0.0017684	0.000129967
0.11407	0.000886439	0.000130025	0.11407	0.00175078	0.00013233
0.114292	0.00119127	0.000128528	0.114292	0.00149224	0.000129869
0.114514	0.000935484	0.000127324	0.114514	0.00190695	0.00012973
0.114735	0.00107198	0.000126832	0.114735	0.00147665	0.000128338
0.114957	0.000941036	0.000130339	0.114957	0.00168938	0.000132414
0.115178	0.00118008	0.000128172	0.115178	0.00170468	0.000129977
0.1154	0.000905629	0.000126115	0.1154	0.00182628	0.000128485
0.115622	0.00104182	0.000127817	0.115622	0.00139403	0.000129403
0.115843	0.000763974	0.000128229	0.115843	0.00155316	0.000130536
0.116065	0.00102313	0.000131169	0.116065	0.00167531	0.000132958
0.116286	0.00103201	0.000130011	0.116286	0.00146264	0.000131841
0.116508	0.00107527	0.00012981	0.116508	0.00166673	0.000131923
0.116729	0.00100797	0.00013219	0.116729	0.00119607	0.000133358
0.116951	0.00126321	0.000134143	0.116951	0.00142592	0.000135427
0.117173	0.000881851	0.000131896	0.117173	0.00174335	0.000134375
0.117394	0.00112283	0.00013263	0.117394	0.00128499	0.000133769
0.117616	0.000757371	0.000132895	0.117616	0.00152171	0.000135363
0.117837	0.000985731	0.000135559	0.117837	0.0012984	0.000137067
0.118059	0.000658077	0.00013198	0.118059	0.00151219	0.000134438
0.118281	0.00084305	0.000133062	0.118281	0.00148139	0.00013528
0.118502	0.00111241	0.000134309	0.118502	0.00137389	0.000135592
0.118724	0.000854498	0.000135268	0.118724	0.00150679	0.00013748
0.118945	0.000679344	0.000133552	0.118945	0.00128742	0.000135675
0.119167	0.000840958	0.000135133	0.119167	0.0014683	0.000137134
0.119388	0.000956722	0.000135642	0.119388	0.00139035	0.000137345
0.11961	0.000897605	0.000136097	0.11961	0.00151961	0.000138103
0.119832	0.000944205	0.000135964	0.119832	0.00131332	0.000137482
0.120053	0.000660014	0.000134919	0.120053	0.00120132	0.000136876
0.120275	0.000909515	0.000136097	0.120275	0.0011348	0.000137411
0.120496	0.000687068	0.000137278	0.120496	0.00135748	0.000139645
0.120718	0.000754529	0.000136582	0.120718	0.00128927	0.000138668
0.12094	0.000755039	0.000133474	0.12094	0.00122024	0.000135308
0.121161	0.000760998	0.000133168	0.121161	0.0012845	0.000135116
0.121383	0.000878413	0.000135999	0.121383	0.00112343	0.000137147
0.121604	0.000938508	0.000132741	0.121604	0.00116553	0.000133893
0.121826	0.000632792	0.000130405	0.121826	0.000953689	0.000131926
0.122047	0.000545132	0.000131277	0.122047	0.0013854	0.000133471
0.122269	0.000653855	0.000133139	0.122269	0.0011683	0.000134961
0.122491	0.000591383	0.000130319	0.122491	0.00121929	0.000132451
0.122712	0.000709642	0.000129281	0.122712	0.00118293	0.000130973
0.122934	0.000541175	0.000130398	0.122934	0.00115109	0.000132523
0.123155	0.000706802	0.000132715	0.123155	0.00133812	0.000134666
0.123377	0.000480017	0.000129508	0.123377	0.00116883	0.000131731
0.123599	0.00037362	0.000128933	0.123599	0.00120219	0.000131122
0.12382	0.000533868	0.000128655	0.12382	0.000966946	0.000130306
0.124042	0.0007288	0.000131525	0.124042	0.00109921	0.000132696
0.124263	0.000582429	0.000129794	0.124263	0.00111042	0.000131506
0.124485	0.000786554	0.00012821	0.124485	0.00114257	0.000129645
0.124706	0.000624306	0.000128638	0.124706	0.00123271	0.000130521
0.124928	0.00066062	0.000130158	0.124928	0.00100534	0.000131628
0.12515	0.000686805	0.000129364	0.12515	0.0010381	0.000131072
0.125371	0.000396185	0.000126388	0.125371	0.00101777	0.000128422
0.125593	0.000641606	0.000127844	0.125593	0.00108716	0.000129464
0.125814	0.000527143	0.000128762	0.125814	0.00111637	0.000130636
0.126036	0.000524896	0.000128998	0.126036	0.000940715	0.00013066
0.126258	0.000451315	0.000127396	0.126258	0.000985596	0.000129119
0.126479	0.000707455	0.000127802	0.126479	0.000867896	0.000128876
0.126701	0.000552821	0.00012761	0.126701	0.00103783	0.000129283
0.126922	0.000456688	0.000129247	0.126922	0.000935683	0.000130917
0.127144	0.000362859	0.000126193	0.127144	0.000783953	0.000127678
0.127365	0.000339011	0.000126537	0.127365	0.0010309	0.000128451
0.127587	0.000473871	0.000126658	0.127587	0.00103825	0.000128814
0.127809	0.000629066	0.000129215	0.127809	0.000897672	0.000130338
0.12803	0.000594049	0.000126324	0.12803	0.0011147	0.000128168
0.128252	0.000634955	0.000125726	0.128252	0.00092187	0.000127091
0.128473	0.000544689	0.000127309	0.128473	0.000979234	0.000129028
0.128695	0.000415591	0.000127941	0.128695	0.000730099	0.000129613
0.128917	0.000584672	0.00012634	0.128917	0.00100933	0.000127628
0.129138	0.000303252	0.000125205	0.129138	0.000924585	0.000127165
0.12936	0.000201762	0.000125388	0.12936	0.0010153	0.00012761
0.129581	0.000488267	0.000128392	0.129581	0.000961899	0.000130168
0.129803	0.000565091	0.000125494	0.129803	0.00079476	0.000126827
0.130024	0.00050033	0.000124831	0.130024	0.000990414	0.000126438
0.130246	0.000485548	0.000125593	0.130246	0.000902324	0.000127078
0.130468	0.000330798	0.000128006	0.130468	0.00100884	0.000130453
0.130689	0.000138362	0.000124862	0.130689	0.000846654	0.000126967
0.130911	0.00035563	0.000123976	0.130911	0.000734433	0.000125515
0.131132	0.000448897	0.000124523	0.131132	0.000933114	0.00012627
0.131354	0.000434684	0.000127556	0.131354	0.000642124	0.000128939
0.131576	0.000410536	0.000124292	0.131576	0.000972417	0.000126106
0.131797	0.000453689	0.000124409	0.131797	0.000601046	0.000125529
0.132019	0.000437884	0.000124351	0.132019	0.000925246	0.000126111
0.13224	0.000391332	0.000127163	0.13224	0.000472128	0.000128213
0.132462	0.000384498	0.000124892	0.132462	0.000896846	0.000126465
0.132683	0.00046246	0.000124123	0.132683	0.00104421	0.000126077
0.132905	0.000298152	0.000124087	0.132905	0.00082555	0.000125911
0.133127	0.000491791	0.000127062	0.133127	0.00116455	0.000129053
0.133348	0.000464122	0.000125285	0.133348	0.00117344	0.000127297
0.13357	0.00042945	0.000124151	0.13357	0.000952621	0.000125884
0.133791	0.000348358	0.000123712	0.133791	0.000849308	0.00012541
0.134013	0.000393771	0.000125036	0.134013	0.000764277	0.000126575
0.134235	0.000494308	0.000126804	0.134235	0.000932515	0.000128364
0.134456	0.000229824	0.00012276	0.134456	0.000779507	0.000124558
0.134678	0.000448628	0.000124405	0.134678	0.000741311	0.00012559
0.134899	0.00066442	0.000125065	0.134899	0.000828742	0.000126116
0.135121	0.00056607	0.000126616	0.135121	0.000728228	0.000127708
0.135343	0.000407324	0.000123968	0.135343	0.00066635	0.00012542
0.135564	9.42346e-05	0.000122752	0.135564	0.000938235	0.000124959
0.135786	0.000581336	0.00012492	0.135786	0.000962273	0.000126215
0.136007	0.000347339	0.000126238	0.136007	0.000885869	0.000127981
0.136229	0.000374863	0.000123326	0.136229	0.000836476	0.000124876
0.13645	5.52615e-05	0.000123213	0.13645	0.000832835	0.000125364
0.136672	0.000580088	0.000124367	0.136672	0.00055839	0.000124961
0.136894	0.000339032	0.000125934	0.136894	0.000711188	0.000127413
0.137115	0.000425166	0.000123399	0.137115	0.000723608	0.000124688
0.137337	0.000281141	0.000122507	0.137337	0.00071886	0.000123918
0.137558	0.00029218	0.000123237	0.137558	0.000758625	0.000124838
0.13778	0.000354524	0.000125645	0.13778	0.000859436	0.000127251
0.138002	0.000336781	0.000123334	0.138002	0.000750551	0.000124879
0.138223	0.000352864	0.0001229	0.138223	0.000663006	0.000123976
0.138445	0.000501803	0.000122506	0.138445	0.000756876	0.000123897
0.138666	0.000203864	0.000125989	0.138666	0.000735449	0.000127831
0.138888	0.000380602	0.000123582	0.138888	0.000816284	0.000124946
0.139109	0.000241373	0.000122181	0.139109	0.000814722	0.00012393
0.139331	0.000287365	0.000123108	0.139331	0.00076061	0.000124508
0.139553	0.00035152	0.000125472	0.139553	0.000854052	0.000127208
0.139774	0.000309686	0.000122792	0.139774	0.000796917	0.000124522
0.139996	0.000190388	0.000121724	0.139996	0.00054866	0.000123036
0.140217	0.000312446	0.00012251	0.140217	0.000767459	0.000123779
0.140439	0.000184613	0.000124574	0.140439	0.000387023	0.00012584
0.140661	9.96771e-05	0.000122748	0.140661	0.00081653	0.000124935
0.140882	0.000256549	0.000121828	0.140882	0.000595167	0.000123043
0.141104	0.000411277	0.000123016	0.141104	0.00066899	0.000124035
0.141325	0.00064036	0.000124202	0.141325	0.000732351	0.000125079
0.141547	0.000539029	0.000123713	0.141547	0.000889032	0.000125132
0.141768	0.000299502	0.000122347	0.141768	0.000596787	0.00012347
0.14199	0.000461646	0.000122333	0.14199	0.000635578	0.000123612
0.142212	0.000428561	0.000124066	0.142212	0.000585847	0.000125087
0.142433	0.000640035	0.000123329	0.142433	0.000782172	0.000124402
0.142655	0.000354394	0.000122006	0.142655	0.000674599	0.000123302
0.142876	0.000471871	0.000122171	0.142876	0.000622264	0.000123005
0.143098	0.000302741	0.000122664	0.143098	0.000541498	0.000123927
0.14332	0.000540743	0.000124879	0.14332	0.000515136	0.000125452
0.143541	0.000200362	0.000120701	0.143541	0.000697918	0.000122102
0.143763	5.30945e-05	0.000121476	0.143763	0.000791514	0.000123499
0.143984	0.000332801	0.000122076	0.143984	0.000725706	0.000123588
0.144206	0.000276145	0.000124334	0.144206	0.000543743	0.000125284
0.144427	0.000317832	0.000121018	0.144427	0.000619973	0.000122444
0.144649	0.000357189	0.00012106	0.144649	0.000731789	0.000122349
0.144871	0.000426448	0.000122234	0.144871	0.000542641	0.000123124
0.145092	0.000412577	0.000123949	0.145092	0.000606225	0.000125187
0.145314	0.000313765	0.000121057	0.145314	0.00052531	0.000121817
0.145535	0.000161375	0.000121406	0.145535	0.000716174	0.000123034
0.145757	0.00040892	0.000121175	0.145757	0.000574358	0.000122085
0.145979	0.000363829	0.000123977	0.145979	0.000435962	0.000124558
0.1462	0.000344296	0.000121111	0.1462	0.000817398	0.000122592
0.146422	0.000350714	0.000119764	0.146422	0.000707842	0.000121253
0.146643	0.000538796	0.000121722	0.146643	0.000721454	0.000122816
0.146865	0.000372543	0.000123703	0.146865	0.000668454	0.000124778
0.147086	0.000237539	0.000120712	0.147086	0.000648034	0.000122421
0.147308	0.000410605	0.00012053	0.147308	0.000794132	0.000121882
0.14753	0.000485932	0.000120846	0.14753	0.000833157	0.00012227
0.147751	0.000270631	0.000123502	0.147751	0.000839618	0.000125083
0.147973	0.00031493	0.000121081	0.147973	0.000493786	0.000122214
0.148194	0.000470822	0.000120114	0.148194	0.00039075	0.000120515
0.148416	0.000405432	0.000121315	0.148416	0.000585151	0.000122353
0.148638	0.000392882	0.000122598	0.148638	0.000493209	0.000123547
0.148859	0.000317946	0.000121205	0.148859	0.000834031	0.000122825
0.149081	0.000439734	0.000120773	0.149081	0.000753981	0.000121865
0.149302	0.000444505	0.000120428	0.149302	0.000625437	0.000121489
0.149524	0.00018583	0.000122097	0.149524	0.0007027	0.000123728
0.149745	0.000485389	0.000121473	0.149745	0.000909819	0.00012289
0.149967	0.000117574	0.000119638	0.149967	0.00051151	0.000121074
0.150189	0.000249323	0.000120254	0.150189	0.000572017	0.000121576
0.15041	0.000473459	0.000121985	0.15041	0.00061169	0.000122949
0.150632	0.00015872	0.000121913	0.150632	0.000771256	0.000123695
0.150853	0.000340868	0.000119683	0.150853	0.000511287	0.000120396
0.151075	0.000291227	0.000120658	0.151075	0.000641592	0.000121982
0.151297	0.000302945	0.000121919	0.151297	0.000693826	0.000123293
0.151518	0.000336111	0.000121929	0.151518	0.000443056	0.000122858
0.15174	0.000310292	0.000119693	0.15174	0.000657818	0.00012112
0.151961	0.00029945	0.000120348	0.151961	0.00069562	0.000121723
0.152183	0.00025173	0.000120505	0.152183	0.000575993	0.000121814
0.152404	0.000263124	0.000122703	0.152404	0.000414086	0.000123737
0.152626	0.000260446	0.000119173	0.152626	0.000531686	0.000120261
0.152848	0.000327921	0.000119877	0.152848	0.000572144	0.000121
0.153069	0.000303096	0.000119952	0.153069	0.000633507	0.000121466
0.153291	0.000422318	0.000123145	0.153291	0.000539713	0.000124293
0.153512	0.000241638	0.00011989	0.153512	0.000574038	0.00012121
0.153734	0.000366063	0.000119209	0.153734	0.000817146	0.000120635
0.153956	-1.85224e-05	0.000119429	0.153956	0.000355302	0.000120578
0.154177	0.000487592	0.000122673	0.154177	0.000599848	0.000123444
0.154399	0.000255755	0.000120574	0.154399	0.000656356	0.000121851
0.15462	0.000433069	0.000119572	0.15462	0.000337105	0.00012023
0.154842	0.000506046	0.000120339	0.154842	0.000288086	0.000120757
0.155063	0.000363308	0.000121548	0.155063	0.000636802	0.000122692
0.155285	0.000263017	0.000120416	0.155285	0.000449323	0.000121434
0.155507	0.000397657	0.000119173	0.155507	0.000422463	0.000119691
0.155728	0.000350617	0.000119967	0.155728	0.00063569	0.000121176
0.15595	0.000293206	0.000121017	0.15595	0.000816508	0.00012255
0.156171	0.000356582	0.000120958	0.156171	0.000355742	0.000121493
0.156393	0.000523135	0.000119694	0.156393	0.000339918	0.000119987
0.156615	0.0005292	0.000119478	0.156615	0.000534224	0.00012025
0.156836	0.000342974	0.000121119	0.156836	0.000498483	0.000122079
0.157058	6.5463e-05	0.000120567	0.157058	0.000531654	0.000121762
0.157279	0.000401121	0.000118873	0.157279	0.000958662	0.000120433
0.157501	0.000359267	0.000119717	0.157501	0.00042713	0.000120391
0.157722	0.00029191	0.000121181	0.157722	0.000501509	0.000122096
0.157944	0.000419165	0.000120753	0.157944	0.00056765	0.000121731
0.158166	0.000211236	0.00011828	0.158166	0.000600196	0.000119847
0.158387	0.000562578	0.000119671	0.158387	0.000427822	0.000120037
0.158609	0.000377745	0.000120425	0.158609	0.000567166	0.000121614
0.15883	0.000350142	0.000120851	0.15883	0.000710242	0.000122174
0.159052	0.0002357	0.000118949	0.159052	0.000535762	0.000120185
0.159274	0.000292256	0.000118691	0.159274	0.000702022	0.000120025
0.159495	0.00050849	0.000119806	0.159495	0.000517944	0.000120564
0.159717	0.000213755	0.00012097	0.159717	0.000627662	0.000122403
0.159938	0.000228522	0.000118054	0.159938	0.000460609	0.000119166
0.16016	0.000217708	0.000118689	0.16016	0.000632942	0.000120022
0.160382	8.07467e-05	0.000119422	0.160382	0.000563973	0.000121046
0.160603	0.000198631	0.000120297	0.160603	0.000611203	0.0001218
0.160825	0.000318845	0.000118994	0.160825	0.000502708	0.000119753
0.161046	0.000436979	0.00011842	0.161046	0.000419818	0.000118928
0.161268	0.000529265	0.000119634	0.161268	0.000706802	0.000120556
0.161489	0.000306445	0.000120366	0.161489	0.000330583	0.000120943
0.161711	0.000207511	0.000118573	0.161711	0.000354869	0.000119496
0.161933	0.000126041	0.00011797	0.161933	0.000634006	0.000119548
0.162154	0.000325116	0.000118659	0.162154	0.00053114	0.000119721
0.162376	0.000417514	0.000120427	0.162376	0.000699151	0.000121562
0.162597	0.000430544	0.000119175	0.162597	0.00046926	0.000119882
0.162819	0.000269433	0.000118427	0.162819	0.000424927	0.000119449
0.163041	0.000495503	0.000118233	0.163041	0.000381432	0.000118866
0.163262	0.000422801	0.000119983	0.163262	0.000465592	0.000120803
0.163484	0.000343591	0.000119931	0.163484	0.00048205	0.000120825
0.163705	0.000359176	0.00011786	0.163705	0.000457814	0.000118537
0.163927	0.000236134	0.000117619	0.163927	2.985e-05	0.000117962
0.164148	0.000408841	0.000120551	0.164148	0.000433824	0.000121128
0.16437	0.00027978	0.000119316	0.16437	0.000678702	0.000120738
0.164592	0.000298021	0.000117612	0.164592	0.000461614	0.000118606
0.164813	0.000217453	0.000117557	0.164813	0.000350048	0.000118383
0.165035	0.000362623	0.000119786	0.165035	0.000350866	0.000120295
0.165256	0.000233237	0.000119347	0.165256	0.000561973	0.000120541
0.165478	0.000232631	0.00011709	0.165478	0.000560108	0.000118396
0.1657	0.000108763	0.000118001	0.1657	0.000466892	0.000119147
0.165921	5.53673e-05	0.000118893	0.165921	0.000548196	0.00012038
0.166143	0.000320022	0.000119157	0.166143	0.000483076	0.000120129
0.166364	0.000144023	0.000116855	0.166364	0.000327553	0.000117943
0.166586	0.000192995	0.000117624	0.166586	0.000450648	0.000118657
0.166807	0.000164462	0.000118044	0.166807	0.000265118	0.000118774
0.167029	0.000474214	0.000120152	0.167029	0.000298701	0.000120428
0.167251	0.000187262	0.00011714	0.167251	0.000865045	0.00011892
0.167472	0.000180015	0.000116692	0.167472	0.000452901	0.000117937
0.167694	0.00030167	0.000118743	0.167694	0.00057759	0.000119923
0.167915	0.000210372	0.00011913	0.167915	0.000633685	0.000120582
0.168137	0.000251224	0.000117139	0.168137	0.000380449	0.000118065
0.168359	0.000413316	0.000117423	0.168359	0.000523244	0.000117907
0.16858	0.000178138	0.000117567	0.16858	0.000440208	0.000118655
0.168802	0.000110181	0.000118371	0.168802	0.000344301	0.000119421
0.169023	0.000199207	0.000117	0.169023	0.000357307	0.000118128
0.169245	0.000263032	0.000116821	0.169245	0.00048189	0.000118027
0.169466	0.000442677	0.000118623	0.169466	0.000428008	0.000119243
0.169688	0.000362902	0.000117865	0.169688	0.000473004	0.000118881
0.16991	0.000234736	0.000117338	0.16991	0.000508801	0.000118398
0.170131	0.000297065	0.000116204	0.170131	0.000462932	0.00011713
0.170353	0.000337914	0.000117661	0.170353	0.00055083	0.00011872
0.170574	0.000230636	0.000117141	0.170574	0.000214781	0.00011776
0.170796	0.00026087	0.000117449	0.170796	0.000569312	0.000118803
0.171018	0.000358649	0.000116184	0.171018	0.00058591	0.00011722
0.171239	0.000240787	0.000116629	0.171239	0.000482615	0.000117504
0.171461	0.000386437	0.000117967	0.171461	0.0006861	0.000119055
0.171682	0.000129645	0.000117585	0.171682	0.000518638	0.000118866
0.171904	0.000129542	0.000115186	0.171904	0.000574765	0.00011653
0.172125	0.000256825	0.000116361	0.172125	0.000469778	0.000117259
0.172347	0.000289449	0.000117603	0.172347	0.000211177	0.000118227
0.172569	0.000178171	0.000116942	0.172569	0.000358751	0.000118078
0.17279	0.000374452	0.000115507	0.17279	0.000214194	0.000115817
0.173012	6.41328e-05	0.00011599	0.173012	0.000309806	0.000117065
0.173233	0.000307296	0.000116566	0.173233	0.000453865	0.000117539
0.173455	0.000159505	0.000117721	0.173455	0.000349683	0.00011875
0.173677	0.000424166	0.000115374	0.173677	0.000442704	0.000116159
0.173898	8.70773e-05	0.000115332	0.173898	0.000413408	0.000116428
0.17412	0.000184411	0.000116175	0.17412	0.000438339	0.000117406
0.174341	0.000244888	0.000117382	0.174341	0.000464202	0.000118376
0.174563	0.000267379	0.000115411	0.174563	0.000474596	0.000116326
0.174784	0.000296451	0.0001155	0.174784	0.000125147	0.000115687
0.175006	0.000225442	0.000116501	0.175006	0.000352132	0.000117234
0.175228	0.000288741	0.000117575	0.175228	0.000452449	0.000118224
0.175449	3.72413e-05	0.000113994	0.175449	0.000436959	0.000115147
0.175671	0.000132523	0.000115749	0.175671	0.00034448	0.000116619
0.175892	0.000398735	0.000116328	0.175892	0.000194712	0.000116532
0.176114	0.00028178	0.000116429	0.176114	0.00029164	0.000117127
0.176336	-3.74691e-06	0.000115545	0.176336	0.000415903	0.000116821
0.176557	0.000253397	0.000114979	0.176557	0.000285144	0.000115842
0.176779	0.000340143	0.000116606	0.176779	0.000349043	0.000117599
0.177	0.000153073	0.000115216	0.177	0.000426472	0.000116304
0.177222	2.50403e-05	0.000115449	0.177222	0.000672338	0.00011716
0.177443	0.000291529	0.000115312	0.177443	0.000324844	0.000116168
0.177665	0.000435553	0.000115587	0.177665	0.000455898	0.000116389
0.177887	0.000133395	0.000117354	0.177887	0.000409948	0.000118645
0.178108	0.000499844	0.000118372	0.178108	0.000485823	0.000119111
0.17833	0.000161125	0.000117668	0.17833	0.000532509	0.000119045
0.178551	0.000138969	0.000119098	0.178551	0.000332214	0.000120038
0.178773	0.000255217	0.000119596	0.178773	0.000247178	0.00012021
0.178995	7.28945e-05	0.000120677	0.178995	0.000442941	0.0001221
0.179216	6.85071e-05	0.000119956	0.179216	0.000395147	0.000120824
0.179438	0.000332922	0.000121008	0.179438	0.000178262	0.000121339
0.179659	0.000441596	0.000122093	0.179659	0.000340007	0.000122611
0.179881	0.000292441	0.000121633	0.179881	0.000398328	0.000122393
0.180102	0.00039445	0.00012213	0.180102	0.000451166	0.000122812
0.180324	0.000289028	0.000122608	0.180324	0.000363976	0.00012337
0.180546	9.65683e-05	0.000121691	0.180546	0.000227134	0.00012235
0.180767	-0.00010835	0.000122686	0.180767	0.000119241	0.000123667
0.180989	-3.87057e-05	0.000122848	0.180989	0.000506895	0.000124362
0.18121	1.23147e-05	0.000122855	0.18121	0.000203972	0.00012388
0.181432	0.000285088	0.000123009	0.181432	0.000215369	0.000123603
0.181654	0.000158824	0.000125025	0.181654	0.0001883	0.000125638
0.181875	0.000234601	0.000123436	0.181875	0.000634788	0.000125061
0.182097	0.000249744	0.000123931	0.182097	0.000239031	0.000124488
0.182318	0.000367755	0.000125026	0.182318	0.000291312	0.000125486
0.18254	0.000416617	0.000126485	0.18254	0.000402202	0.000127337
0.182761	0.000297041	0.000124306	0.182761	0.000330644	0.000125177
0.182983	0.00030977	0.000123411	0.182983	0.000229878	0.000123831
0.183205	0.000239894	0.000121772	0.183205	0.00026514	0.000122343
0.183426	0.000137518	0.000121829	0.183426	0.000212548	0.000122631
0.183648	0.000239886	0.000121704	0.183648	0.000663125	0.000123029
0.183869	0.000123083	0.000120167	0.183869	0.000385487	0.000121133
0.184091	0.000444537	0.000120738	0.184091	0.000331355	0.000121056
0.184313	9.55862e-05	0.000121433	0.184313	0.000112092	0.000122031
0.184534	0.000121929	0.000119867	0.184534	0.000490466	0.000121093
0.184756	0.000192836	0.00011937	0.184756	0.000200183	0.000119865
0.184977	0.000371999	0.00011915	0.184977	0.00031182	0.000119587
0.185199	0.000244637	0.000121008	0.185199	0.000394392	0.000121909
0.18542	-1.17575e-05	0.000119179	0.18542	0.00036984	0.000120509
0.185642	0.000199867	0.000118382	0.185642	0.000358001	0.000118922
0.185864	0.00023956	0.000118956	0.185864	0.000312967	0.0001197
0.186085	0.0002807	0.000120116	0.186085	9.37753e-05	0.000120529
0.186307	7.07035e-05	0.000118561	0.186307	0.000110576	0.000119221
0.186528	0.000118231	0.000117319	0.186528	0.000240689	0.000118019
0.18675	0.000243808	0.000117803	0.18675	0.000181966	0.000118256
0.186972	0.000211163	0.000119163	0.186972	0.000448479	0.00012008
0.187193	0.000466697	0.000119467	0.187193	0.0005997	0.000120126
0.187415	0.000186066	0.000117477	0.187415	-1.68164e-05	0.000117778
0.187636	0.00025798	0.000117613	0.187636	0.000318568	0.000118324
0.187858	9.03401e-05	0.000117247	0.187858	0.000193407	0.000118178
0.18808	0.000142012	0.000118693	0.18808	0.000269907	0.000119482
0.188301	0.00028443	0.000117447	0.188301	-3.00297e-05	0.000117609
0.188523	0.000394893	0.000117002	0.188523	0.000289401	0.000117341
0.188744	0.0002034	0.000117401	0.188744	0.000279501	0.000118152
0.188966	0.000255098	0.000118617	0.188966	0.00019642	0.00011921
0.189187	-2.69199e-05	0.000116721	0.189187	0.000344113	0.000117842
0.189409	0.000298467	0.00011662	0.189409	0.000319456	0.000117314
0.189631	0.000395529	0.000117178	0.189631	0.000190301	0.000117452
0.189852	0.000155345	0.000117423	0.189852	0.000340203	0.000118333
0.190074	0.000239699	0.000117209	0.190074	9.67534e-05	0.000117596
0.190295	8.50812e-05	0.000116175	0.190295	0.000324631	0.000116941
0.190517	0.000310122	0.000116663	0.190517	0.000314479	0.000117486
0.190739	6.09679e-05	0.000117116	0.190739	0.000419085	0.000118511
0.19096	4.03638e-05	0.000116068	0.19096	0.000252191	0.00011691
0.191182	-5.01243e-05	0.000115745	0.191182	0.000201922	0.000116741
0.191403	-3.26168e-05	0.000114814	0.191403	0.000158891	0.000115876
0.191625	0.000334532	0.000117818	0.191625	0.000257365	0.000118247
0.191846	0.000215861	0.00011725	0.191846	0.000227497	0.000117785
0.192068	-0.000102816	0.000114711	0.192068	0.00017545	0.000115751
0.19229	0.000320401	0.000116277	0.19229	7.86708e-05	0.000116479
0.192511	0.000498524	0.000117132	0.192511	-5.52643e-06	0.000116911
0.192733	9.8515e-05	0.000116317	0.192733	0.000193058	0.00011702
0.192954	0.000144771	0.000114981	0.192954	0.000302536	0.000115864
0.193176	0.000301734	0.000115939	0.193176	4.5962e-05	0.000116131
0.193398	0.000389312	0.000117483	0.193398	0.000297372	0.000117912
0.193619	0.000210239	0.000115794	0.193619	6.66579e-05	0.000116264
0.193841	0.000247373	0.000115237	0.193841	0.000453813	0.000115912
0.194062	0.000117455	0.000115446	0.194062	0.000314118	0.000116441
0.194284	0.000234448	0.000115282	0.194284	0.000333278	0.000116144
0.194505	0.000160862	0.000116587	0.194505	-3.18676e-05	0.000116633
0.194727	0.000299484	0.000115043	0.194727	0.000116274	0.000115196
0.194949	0.000216617	0.000115223	0.194949	-2.47491e-05	0.000115262
0.19517	0.000284308	0.000116223	0.19517	0.000337868	0.000117105
0.195392	0.000132842	0.000115527	0.195392	0.000306132	0.000116585
0.195613	5.27147e-05	0.00011502	0.195613	0.00025805	0.000115907
0.195835	0.00010829	0.00011466	0.195835	0.000192874	0.000115241
0.196057	0.000227916	0.000115463	0.196057	0.000302679	0.0001161
0.196278	0.000146512	0.000115841	0.196278	0.000108921	0.00011641
0.1965	0.00028692	0.000114979	0.1965	0.000238023	0.00011559
0.196721	-9.4443e-05	0.00011468	0.196721	0.000149081	0.000115736
0.196943	0.00025725	0.000115251	0.196943	0.000203716	0.000115831
0.197164	0.000326965	0.000114655	0.197164	9.99356e-05	0.000115044
0.197386	6.70052e-05	0.000115554	0.197386	7.60558e-05	0.000116191
0.197608	0.000479231	0.000114756	0.197608	0.000120637	0.000114795
0.197829	0.000159964	0.000114702	0.197829	0.000198006	0.000115332
0.198051	0.000128103	0.000114702	0.198051	8.4502e-06	0.000115243
0.198272	0.000396906	0.000115943	0.198272	0.000173615	0.000116088
0.198494	0.000260279	0.00011417	0.198494	0.000390995	0.000114828
0.198716	-3.78108e-06	0.000113397	0.198716	0.000138379	0.000114241
0.198937	4.44258e-05	0.000114691	0.198937	9.95178e-05	0.000115294
0.199159	0.000176314	0.000115393	0.199159	0.000222603	0.000116008
0.19938	0.000230049	0.000113647	0.19938	0.00034697	0.000114656
0.199602	-4.12676e-06	0.000114156	0.199602	0.000185586	0.000114961
0.199823	0.000124396	0.000114481	0.199823	6.49007e-05	0.000114984
0.200045	0.000182386	0.000114547	0.200045	9.88963e-05	0.00011512
0.200267	6.25188e-05	0.000113327	0.200267	9.08336e-05	0.000114101
0.200488	0.000252426	0.000114024	0.200488	0.000310582	0.00011469
0.20071	7.55158e-05	0.0001138	0.20071	0.000132948	0.000114595
0.200931	0.000209936	0.000114364	0.200931	0.000401065	0.000115332
0.201153	9.53184e-05	0.000114	0.201153	0.000265315	0.000114914
0.201375	7.26188e-05	0.000113851	0.201375	0.000413351	0.00011503
0.201596	0.000101706	0.000113194	0.201596	0.000198362	0.000113949
0.201818	0.000168129	0.000114251	0.201818	0.000206946	0.000114921
0.202039	0.000158519	0.00011361	0.202039	0.000294083	0.000114591
0.202261	9.36213e-05	0.000113292	0.202261	0.000264973	0.000114233
0.202482	0.000212174	0.000113616	0.202482	0.000267222	0.000114291
0.202704	5.91873e-05	0.000114251	0.202704	0.000265685	0.000115081
0.202926	-9.66597e-05	0.000113336	0.202926	0.000196702	0.000114502
0.203147	0.00014773	0.000113403	0.203147	7.66254e-05	0.000114089
0.203369	3.51807e-05	0.000113876	0.203369	0.000214366	0.000114794
0.20359	0.000218199	0.000114	0.20359	0.0003332	0.000114778
0.203812	-5.61149e-05	0.000114069	0.203812	7.24848e-05	0.000114971
0.204034	0.000175513	0.000114441	0.204034	0.000196177	0.000115027
0.204255	7.79651e-05	0.000113692	0.204255	0.000142749	0.000114589
0.204477	0.000152554	0.000113991	0.204477	0.000329131	0.00011493
0.204698	0.000143562	0.000115285	0.204698	0.000122699	0.0001157
0.20492	-2.43e-05	0.000113519	0.20492	0.000163766	0.000114711
0.205141	0.000192083	0.000113996	0.205141	0.00020366	0.000114732
0.205363	0.000258689	0.000115262	0.205363	0.00030784	0.000115845
0.205585	0.00017754	0.000115611	0.205585	0.000191327	0.000116316
0.205806	0.000155143	0.000114658	0.205806	0.000247689	0.000115361
0.206028	0.000133347	0.000114357	0.206028	0.000257381	0.000115224
0.206249	9.13608e-05	0.00011481	0.206249	0.000260889	0.000115764
0.206471	0.000234818	0.00011542	0.206471	0.000164824	0.00011613
0.206693	0.000226138	0.000114523	0.206693	3.79439e-05	0.000114773
0.206914	0.000251801	0.000114976	0.206914	0.000366004	0.000115818
0.207136	-7.07649e-05	0.000114311	0.207136	6.27025e-05	0.000115025
0.207357	0.000116678	0.000116483	0.207357	-9.08076e-06	0.000116886
0.207579	1.9226e-05	0.000114682	0.207579	0.000261638	0.000115513
0.2078	4.33793e-05	0.000114572	0.2078	0.000327967	0.000115445
0.208022	0.000391155	0.000115467	0.208022	0.000113187	0.00011548
0.208244	0.00033221	0.000115863	0.208244	0.000279974	0.000116271
0.208465	-1.13422e-06	0.000115462	0.208465	0.000398773	0.00011662
0.208687	-7.02315e-06	0.000114217	0.208687	0.000438207	0.000115467
0.208908	0.000276002	0.000115192	0.208908	0.000224654	0.000115675
0.20913	0.000139957	0.000116007	0.20913	0.000116325	0.000116809
0.209352	4.75752e-05	0.00011423	0.209352	6.82023e-05	0.000115036
0.209573	0.000238287	0.000114354	0.209573	0.000194817	0.00011475
0.209795	-0.000100418	0.000114805	0.209795	0.000118208	0.000115713
0.210016	6.48839e-05	0.000115183	0.210016	-2.28396e-05	0.000115711
0.210238	0.000151634	0.000115195	0.210238	0.000150138	0.000115882
0.210459	0.000183364	0.00011501	0.210459	0.000217875	0.000115664
0.210681	0.000202449	0.00011534	0.210681	0.000285266	0.000116208
0.210903	0.000209206	0.000114864	0.210903	0.000190603	0.000115411
0.211124	-4.54203e-05	0.000115098	0.211124	0.000459608	0.000116637
0.211346	8.75407e-05	0.000115176	0.211346	0.000386906	0.000116361
0.211567	5.51381e-05	0.000114249	0.211567	0.000212085	0.00011504
0.211789	2.91321e-05	0.00011528	0.211789	7.60361e-05	0.00011599
0.212011	6.1432e-05	0.00011622	0.212011	5.65995e-05	0.000116806
0.212232	0.000159421	0.000114647	0.212232	0.000107872	0.000115051
0.212454	0.000102377	0.000114588	0.212454	0.000170324	0.000115466
0.212675	-0.000201581	0.000114442	0.212675	0.000281369	0.000115839
0.212897	0.000175473	0.000115987	0.212897	0.000224555	0.000116829
0.213118	0.000228705	0.00011527	0.213118	0.000207929	0.000115986
0.21334	7.83694e-05	0.000114556	0.21334	6.64733e-05	0.000115224
0.213562	3.67671e-05	0.000115495	0.213562	-6.22596e-05	0.000116052
0.213783	9.58881e-05	0.000115119	0.213783	0.000243848	0.000116029
0.214005	0.000176291	0.0001153	0.214005	-4.53075e-05	0.00011538
0.214226	4.83073e-05	0.000115333	0.214226	0.000312978	0.000116317
0.214448	0.000250355	0.000115111	0.214448	8.89359e-05	0.00011537
0.21467	0.000124754	0.000115824	0.21467	0.000123331	0.000116558
0.214891	5.62142e-05	0.000115621	0.214891	0.000312069	0.000116578
0.215113	0.00022845	0.000115257	0.215113	0.000120597	0.000115615
0.215334	0.000177423	0.000115587	0.215334	0.000232811	0.000116195
0.215556	0.000200975	0.000115448	0.215556	0.000229878	0.000116231
0.215778	-1.04604e-05	0.000115707	0.215778	0.00024272	0.000116777
0.215999	0.000145058	0.000114646	0.215999	6.71047e-05	0.000115072
0.216221	-6.091e-05	0.00011537	0.216221	5.02509e-05	0.000116209
0.216442	0.00023149	0.000115969	0.216442	2.4946e-05	0.000116046
0.216664	-8.38259e-05	0.000115353	0.216664	0.000251581	0.000116464
0.216885	0.000209321	0.000115067	0.216885	0.000291322	0.000115665
0.217107	0.000160652	0.000115805	0.217107	-2.23865e-05	0.000116134
0.217329	0.000257011	0.000115474	0.217329	6.14181e-05	0.000115782
0.21755	0.000271744	0.000117018	0.21755	0.000222317	0.000117647
0.217772	0.000167811	0.000115153	0.217772	4.60658e-05	0.000115697
0.217993	7.89784e-05	0.000115576	0.217993	0.000245884	0.000116463
0.218215	5.08854e-05	0.000114895	0.218215	5.65931e-06	0.000115473
0.218437	6.04165e-05	0.000116956	0.218437	6.1266e-05	0.000117508
0.218658	0.000249479	0.000115341	0.218658	7.86123e-05	0.000115784
0.21888	0.000131122	0.000115129	0.21888	0.000212489	0.000115911
0.219101	0.000289783	0.000116311	0.219101	0.000394987	0.000116976
0.219323	-4.50042e-05	0.000116428	0.219323	-4.35038e-05	0.000117325
0.219544	0.000184084	0.000115439	0.219544	0.000389324	0.000116228
0.219766	0.000143296	0.000115038	0.219766	9.55876e-05	0.000115535
0.219988	8.71348e-06	0.000115653	0.219988	5.34403e-05	0.000116266
0.220209	1.38742e-05	0.000115683	0.220209	-1.65154e-05	0.000116121
0.220431	0.000113649	0.000115445	0.220431	0.000151005	0.000116054
0.220652	-1.69719e-05	0.000116215	0.220652	1.79614e-05	0.000116982
0.220874	0.000174373	0.000115248	0.220874	0.000107782	0.00011567
0.221096	-2.59484e-05	0.000115577	0.221096	0.000190899	0.000116447
0.221317	-3.18367e-05	0.000116042	0.221317	-1.75289e-05	0.000116635
0.221539	0.000325396	0.000116204	0.221539	1.45828e-05	0.000116222
0.22176	0.000203885	0.000115752	0.22176	0.00010724	0.000116189
0.221982	0.000203652	0.000115757	0.221982	0.000150924	0.000116141
0.222203	0.000225421	0.000117335	0.222203	0.000134949	0.000117708
0.222425	0.000134463	0.000115222	0.222425	0.000132756	0.000115936
0.222647	0.000176047	0.000115399	0.222647	2.23672e-05	0.000115515
0.222868	-0.000101365	0.000116145	0.222868	0.000330572	0.000117462
0.22309	2.92521e-05	0.000115402	0.22309	0.00028494	0.000116507
0.223311	0.000160991	0.000115288	0.223311	3.78872e-05	0.000115574
0.223533	-3.65404e-05	0.000115391	0.223533	5.62069e-05	0.000116251
0.223755	0.000169769	0.000116489	0.223755	0.000252564	0.00011726
0.223976	7.35544e-05	0.000116694	0.223976	0.000216835	0.000117441
0.224198	0.000126083	0.000115527	0.224198	0.000144648	0.000116146
0.224419	0.000168442	0.000115863	0.224419	0.000354703	0.000116627
0.224641	0.000249721	0.000116338	0.224641	0.000307397	0.000117139
0.224862	0.000144478	0.000116116	0.224862	0.000139343	0.000116851
0.225084	0.000104963	0.000115669	0.225084	0.000150936	0.000116484
0.225306	6.83109e-05	0.000114652	0.225306	0.000387332	0.000115824
0.225527	4.06109e-05	0.000115768	0.225527	0.000184026	0.000116606
0.225749	3.88021e-05	0.000117307	0.225749	0.000111678	0.000117949
0.22597	0.000238406	0.000114771	0.22597	6.86842e-05	0.000115051
0.226192	0.000280468	0.000115134	0.226192	0.000229968	0.000115444
0.226414	0.000155379	0.000116021	0.226414	0.000157672	0.000116661
0.226635	-2.4842e-05	0.000115848	0.226635	0.000203342	0.000116908
0.226857	7.44001e-05	0.000115969	0.226857	1.58164e-05	0.000116207
0.227078	-0.000130421	0.000115108	0.227078	0.000282506	0.00011641
0.2273	-8.49146e-05	0.000116414	0.2273	-8.30836e-05	0.000116904
0.227521	3.68809e-05	0.000115744	0.227521	0.000165029	0.000116613
0.227743	0.000258876	0.000116483	0.227743	0.000327625	0.000117066
0.227965	-4.0715e-05	0.000115473	0.227965	4.73931e-05	0.000116102
0.228186	0.000220371	0.000115634	0.228186	-7.91522e-05	0.000115905
0.228408	0.0001073	0.000115981	0.228408	1.67504e-05	0.000116328
0.228629	0.00010629	0.000115858	0.228629	0.000194213	0.000116772
0.228851	-0.000179911	0.000115331	0.228851	0.000293377	0.000116594
0.229073	0.000179634	0.000115335	0.229073	0.000350254	0.000116322
0.229294	0.000132271	0.000115932	0.229294	0.000167516	0.000116572
0.229516	4.3676e-05	0.000116463	0.229516	0.000359573	0.000117675
0.229737	-8.35847e-05	0.000114251	0.229737	0.000332413	0.000115708
0.229959	9.27028e-05	0.00011545	0.229959	0.00025485	0.000116406
0.23018	7.60582e-05	0.000116241	0.23018	0.000126127	0.000116907
0.230402	8.53277e-05	0.000116019	0.230402	0.00040508	0.000117252
0.230624	1.51834e-05	0.000115461	0.230624	-5.35481e-05	0.000115922
0.230845	4.07237e-05	0.000115805	0.230845	0.000359333	0.000116864
0.231067	0.000152367	0.000115736	0.231067	0.000326526	0.000116854
0.231288	7.54167e-05	0.000116296	0.231288	5.33563e-05	0.000116835
0.23151	2.69681e-05	0.000115912	0.23151	0.000259579	0.000116836
0.231732	7.04763e-05	0.000115129	0.231732	0.000202409	0.00011602
0.231953	0.000201879	0.000115696	0.231953	1.92199e-05	0.000116007
0.232175	8.48725e-05	0.000116668	0.232175	0.000244107	0.000117325
0.232396	0.000219097	0.000115756	0.232396	0.000346359	0.000116622
0.232618	0.000334428	0.00011537	0.232618	0.000213479	0.000115899
0.232839	-2.56869e-05	0.000115289	0.232839	0.00020653	0.000116243
0.233061	-1.26889e-05	0.000116353	0.233061	0.000238074	0.000117321
0.233283	0.000392552	0.000115657	0.233283	0.000508176	0.000116557
0.233504	0.000220021	0.000114936	0.233504	0.000174996	0.000115487
0.233726	0.000244203	0.000115937	0.233726	-5.27847e-05	0.000116155
0.233947	0.000239822	0.000115648	0.233947	6.255e-06	0.000115757
0.234169	0.000110997	0.00011483	0.234169	0.00024575	0.000115738
0.234391	-0.000114698	0.000114331	0.234391	6.12713e-05	0.000115285
0.234612	4.75719e-05	0.000114941	0.234612	-0.000182999	0.000115303
0.234834	0.000166377	0.000115236	0.234834	6.17374e-05	0.000115427
0.235055	0.000202765	0.000115194	0.235055	8.30494e-05	0.000115733
0.235277	0.000220445	0.000114593	0.235277	5.89186e-05	0.000114936
0.235498	-8.00036e-05	0.000114157	0.235498	0.000174053	0.000115134
0.23572	0.000182863	0.000114804	0.23572	0.000359406	0.000115829
0.235942	0.000210772	0.00011601	0.235942	0.000214565	0.000116714
0.236163	0.000210232	0.000115455	0.236163	0.000169974	0.00011594
0.236385	0.000231691	0.000115139	0.236385	5.35317e-05	0.000115443
0.236606	0.000142106	0.000115368	0.236606	0.000106949	0.000115946
0.236828	0.000224108	0.000117132	0.236828	0.000129284	0.000117594
0.23705	0.000200202	0.000114753	0.23705	0.000264766	0.000115481
0.237271	0.000123876	0.000115419	0.237271	0.000155754	0.000116055
0.237493	-4.0244e-06	0.000115513	0.237493	7.86143e-05	0.000116498
0.237714	3.80793e-05	0.000115608	0.237714	0.000221932	0.000116695
0.237936	5.4402e-05	0.000115061	0.237936	0.000254411	0.000116064
0.238157	0.000165767	0.000115111	0.238157	3.02346e-05	0.000115359
0.238379	8.01574e-06	0.000114684	0.238379	0.000115412	0.000115621
0.238601	-0.000188811	0.000115269	0.238601	0.000107819	0.000116371
0.238822	-6.47977e-05	0.000115479	0.238822	0.000130658	0.000116437
0.239044	0.000121646	0.000115299	0.239044	1.34205e-05	0.000115668
0.239265	0.000127123	0.000115273	0.239265	0.000176283	0.000116012
0.239487	0.000252469	0.000117065	0.239487	-6.63156e-05	0.000116915
0.239709	1.22357e-05	0.000116528	0.239709	1.64946e-05	0.000117298
0.23993	5.07376e-05	0.000117941	0.23993	0.000155241	0.000118762
0.240152	0.000307493	0.000119149	0.240152	0.000302948	0.000119755
0.240373	-3.64233e-05	0.000120866	0.240373	7.13028e-05	0.000121515
0.240595	-6.02936e-05	0.000120056	0.240595	0.000118579	0.000120904
0.240817	9.0685e-05	0.000121694	0.240817	3.07231e-05	0.000122198
0.241038	0.000117841	0.000122963	0.241038	0.000177156	0.000123789
0.24126	-8.85271e-05	0.000122172	0.24126	0.00021053	0.000123292
0.241481	0.000198317	0.000123142	0.241481	0.000244538	0.00012389
0.241703	0.000334202	0.000124766	0.241703	0.000232383	0.000125225
0.241924	0.000296342	0.000125234	0.241924	0.000259752	0.000125803
0.242146	0.00027502	0.000124725	0.242146	0.000388156	0.000125757
0.242368	0.000171532	0.000125927	0.242368	0.000215441	0.000126877
0.242589	7.2676e-05	0.000126035	0.242589	9.7941e-06	0.000126777
0.242811	-9.07256e-05	0.000126428	0.242811	0.000213631	0.000127504
0.243032	0.000290326	0.000127417	0.243032	0.000231804	0.000128029
0.243254	-6.68554e-05	0.000127423	0.243254	0.00010032	0.000128368
0.243476	-3.45766e-05	0.00012707	0.243476	0.000370046	0.000128791
0.243697	0.000262702	0.000128351	0.243697	0.000194827	0.00012893
0.243919	8.62982e-05	0.000129683	0.243919	-5.16491e-05	0.000129879
0.24414	0.00023462	0.000128706	0.24414	0.000373751	0.000129519
0.244362	-7.11289e-06	0.000128868	0.244362	2.13841e-05	0.000129652
0.244583	3.30889e-05	0.00013109	0.244583	0.000333603	0.000132136
0.244805	5.10351e-05	0.000128064	0.244805	0.000460452	0.000129294
0.245027	0.000116685	0.000128044	0.245027	0.000339339	0.000129037
0.245248	-2.70017e-05	0.000126245	0.245248	0.000314669	0.000127359
0.24547	0.00044513	0.000127319	0.24547	0.00011403	0.000127134
0.245691	0.000163658	0.000125295	0.245691	-3.27252e-06	0.000125509
0.245913	0.000117754	0.000124804	0.245913	0.000358101	0.000126012
0.246135	0.000277222	0.000126903	0.246135	0.000219033	0.000127375
0.246356	0.000303745	0.000124018	0.246356	-3.83903e-05	0.000123953
0.246578	0.000292539	0.000123871	0.246578	0.000369074	0.000124823
0.246799	0.000142905	0.000124607	0.246799	9.11523e-06	0.000125063
0.247021	0.000360172	0.000125475	0.247021	-1.09854e-05	0.000125278
0.247242	0.000110196	0.000122381	0.247242	0.000274945	0.000123355
0.247464	0.000166604	0.000123242	0.247464	0.000213264	0.000123948
0.247686	-4.57125e-05	0.000123933	0.247686	0.000216244	0.000125153
0.247907	0.000144339	0.000124128	0.247907	0.000201785	0.00012473
0.248129	0.000216342	0.000122447	0.248129	0.00019752	0.000123068
0.24835	0.000191373	0.000124168	0.24835	0.000193643	0.000124683
0.248572	5.34202e-05	0.000122723	0.248572	0.000329571	0.000123721
0.248794	0.000235273	0.000124472	0.248794	0.000231815	0.000125272
0.249015	2.35369e-05	0.00012214	0.249015	0.000205594	0.000123017
0.249237	0.000105293	0.000122931	0.249237	0.00015451	0.000123679
0.249458	0.000144716	0.000122576	0.249458	0.000310651	0.000123697
0.24968	-2.2075e-05	0.000123476	0.24968	0.000185471	0.000124649
0.249901	0.000215257	0.000123191	0.249901	0.00030334	0.000123886
0.250123	0.000168547	0.000121988	0.250123	0.000124546	0.000122646
0.250345	0.000110557	0.000122206	0.250345	0.000194965	0.000122836
0.250566	0.000340446	0.000125225	0.250566	-9.60031e-06	0.000124941
0.250788	0.000361839	0.000121826	0.250788	7.23898e-05	0.000121775
0.251009	5.6829e-06	0.000121811	0.251009	9.40115e-05	0.000122674
0.251231	0.000257926	0.000123536	0.251231	0.000282426	0.000124308
0.251453	-2.1452e-05	0.000123274	0.251453	-2.41503e-05	0.000123746
0.251674	8.61579e-05	0.000123056	0.251674	0.000201098	0.00012405
0.251896	0.000200728	0.000122459	0.251896	0.000201721	0.0001231
0.252117	7.46656e-05	0.000122994	0.252117	7.66603e-05	0.000123408
0.252339	9.58215e-05	0.000122682	0.252339	0.000227853	0.000123643
0.25256	4.92683e-05	0.000122812	0.25256	6.02643e-05	0.000123473
0.252782	0.000355247	0.000123882	0.252782	0.000103386	0.000123824
0.253004	0.000265598	0.000122677	0.253004	2.86727e-05	0.000122832
0.253225	8.14052e-05	0.000122402	0.253225	-8.29471e-05	0.00012288
0.253447	0.000217394	0.000124698	0.253447	0.000310549	0.000125321
0.253668	0.00024138	0.00012179	0.253668	0.000154692	0.000122175
0.25389	7.11632e-05	0.000122127	0.25389	8.25913e-05	0.000122695
0.254112	0.000200743	0.000123157	0.254112	0.000259664	0.000124097
0.254333	0.000114581	0.000123139	0.254333	7.06237e-05	0.000123626
0.254555	0.000204947	0.000122437	0.254555	0.000123537	0.000122814
0.254776	0.000301961	0.00012284	0.254776	0.000217148	0.000123474
0.254998	-6.4677e-05	0.00012295	0.254998	9.05003e-05	0.000123757
0.255219	3.22327e-05	0.000122805	0.255219	9.91347e-05	0.000123707
0.255441	0.000376194	0.000122142	0.255441	0.000302446	0.000122644
0.255663	0.000269272	0.000123097	0.255663	0.000207041	0.000123582
0.255884	0.000318114	0.000122374	0.255884	0.000193241	0.000122742
0.256106	0.000120594	0.000123226	0.256106	0.000216269	0.000124095
0.256327	0.000328657	0.000122663	0.256327	9.28028e-05	0.000122955
0.256549	6.63381e-05	0.000121947	0.256549	0.000180828	0.000122747
0.256771	0.000331684	0.000122011	0.256771	-3.81228e-06	0.000121816
0.256992	0.000197986	0.000123639	0.256992	0.000237345	0.000124415
0.257214	9.34619e-05	0.000122565	0.257214	6.84224e-05	0.000123296
0.257435	0.000216838	0.000121313	0.257435	-5.65844e-05	0.000121528
0.257657	-5.55918e-05	0.000121241	0.257657	0.000179994	0.000122281
0.257878	0.000307675	0.000124067	0.257878	0.000290649	0.000124784
0.2581	0.000118454	0.000122719	0.2581	0.000241458	0.000123655
0.258322	0.000234419	0.000121916	0.258322	0.000166392	0.000122558
0.258543	8.19391e-05	0.000121871	0.258543	-1.1638e-05	0.000122414
0.258765	0.000109457	0.000122851	0.258765	0.000332695	0.000123848
0.258986	-0.000169402	0.000121934	0.258986	0.000201574	0.000123248
0.259208	0.00033992	0.000121918	0.259208	0.000256916	0.000122293
0.25943	4.93431e-05	0.000121628	0.25943	0.000196581	0.000122433
0.259651	0.000145234	0.000121837	0.259651	-6.92894e-05	0.000122229
0.259873	0.000133675	0.000123004	0.259873	0.000317884	0.00012399
0.260094	-2.71216e-05	0.000121719	0.260094	6.08522e-05	0.000122484
0.260316	1.43237e-05	0.000120954	0.260316	0.000275318	0.000121971
0.260537	0.000316835	0.000122679	0.260537	4.04295e-05	0.000122831
0.260759	-3.54147e-05	0.00012324	0.260759	0.000264978	0.000124299
0.260981	0.000106409	0.000121586	0.260981	-6.91816e-05	0.000122038
0.261202	9.53545e-05	0.000121454	0.261202	0.000140083	0.000122308
0.261424	0.000271324	0.000122636	0.261424	0.000249863	0.000123065
0.261645	5.01059e-05	0.000122755	0.261645	-3.68083e-05	0.000123418
0.261867	0.000185843	0.000120507	0.261867	-5.80178e-05	0.00012064
0.262089	0.000174189	0.000122664	0.262089	0.000110781	0.000122993
0.26231	0.00015502	0.000122318	0.26231	0.000250397	0.000123135
0.262532	-4.73369e-05	0.000121499	0.262532	0.00014695	0.000122556
0.262753	0.00024701	0.000121982	0.262753	0.000446806	0.000123029
0.262975	0.00019196	0.000121826	0.262975	0.00018575	0.000122557
0.263196	0.000310856	0.000122572	0.263196	0.000100909	0.000122756
0.263418	-8.67612e-05	0.000121714	0.263418	5.18534e-05	0.000122913
0.26364	8.13855e-05	0.000122204	0.26364	2.15076e-05	0.000122869
0.263861	0.00033709	0.00012321	0.263861	8.344e-05	0.000123416
0.264083	0.000215679	0.000121664	0.264083	0.000353533	0.000122512
0.264304	0.000351783	0.000123128	0.264304	0.000286945	0.000123719
0.264526	0.000130123	0.000122838	0.264526	0.000215647	0.000123604
0.264748	-5.0207e-05	0.000120687	0.264748	0.000106024	0.000121647
0.264969	1.63015e-05	0.00012173	0.264969	0.000111212	0.000122535
0.265191	0.000162192	0.000122192	0.265191	0.000477803	0.000123473
0.265412	-6.41599e-05	0.000121779	0.265412	0.000270915	0.000123114
0.265634	0.000342453	0.000121974	0.265634	0.000192417	0.000122234
0.265856	7.70216e-05	0.00012192	0.265856	6.10653e-05	0.000122657
0.266077	9.9432e-05	0.000122062	0.266077	6.48099e-05	0.000122548
0.266299	-6.51402e-05	0.000122366	0.266299	7.38194e-05	0.000123191
0.26652	1.35713e-05	0.000121583	0.26652	0.000293174	0.00012286
0.266742	6.90332e-05	0.000122407	0.266742	0.00012334	0.000123132
0.266963	0.000148236	0.000121552	0.266963	5.30172e-05	0.000122025
0.267185	9.23572e-05	0.000123494	0.267185	9.5743e-05	0.000124069
0.267407	-7.04705e-06	0.000122309	0.267407	0.000140249	0.000123269
0.267628	0.000122942	0.000121242	0.267628	0.00023572	0.000122173
0.26785	5.46408e-05	0.000121445	0.26785	0.000169447	0.000122322
0.268071	0.000183302	0.000123861	0.268071	0.000226201	0.000124571
0.268293	0.000137926	0.000121783	0.268293	-4.53295e-05	0.000121981
0.268515	-7.9222e-05	0.000120799	0.268515	5.4093e-05	0.000121499
0.268736	0.000214423	0.000121481	0.268736	6.69308e-05	0.000122207
0.268958	0.000259293	0.000123037	0.268958	0.00031028	0.000123614
0.269179	0.000233647	0.000122802	0.269179	0.000148428	0.000123265
0.269401	-4.37432e-06	0.000121143	0.269401	-7.78201e-05	0.000121874
0.269622	0.000291375	0.000121608	0.269622	6.70629e-05	0.000121974
0.269844	6.83371e-05	0.000122571	0.269844	0.000173645	0.000123227
0.270066	0.000143732	0.000122136	0.270066	0.000138981	0.000122466
0.270287	-0.000163209	0.000120694	0.270287	0.000300691	0.000122275
0.270509	0.000200133	0.000121728	0.270509	-0.000123527	0.00012166
0.27073	0.000260606	0.000122073	0.27073	3.905e-05	0.000122479
0.270952	6.68355e-05	0.000122333	0.270952	5.04402e-05	0.000122903
0.271174	-6.48482e-05	0.00012019	0.271174	-3.49721e-05	0.000120871
0.271395	5.39249e-05	0.000120987	0.271395	0.000121293	0.000121637
0.271617	0.00011466	0.00012182	0.271617	-3.81585e-05	0.000122329
0.271838	8.48755e-05	0.000121348	0.271838	0.000400895	0.000122688
0.27206	0.000173478	0.000121328	0.27206	0.000139712	0.000121784
0.272281	0.000103584	0.000120875	0.272281	0.00014602	0.00012177
0.272503	3.17906e-05	0.000121117	0.272503	0.000108835	0.000121947
0.272725	0.000265724	0.000123399	0.272725	0.000198268	0.000123943
0.272946	0.000280841	0.000120559	0.272946	0.000276333	0.000121332
0.273168	0.000230328	0.000122274	0.273168	0.000177146	0.000122626
0.273389	0.000119587	0.00012164	0.273389	0.000190709	0.000122624
0.273611	5.23597e-06	0.000121699	0.273611	2.49696e-05	0.000122512
0.273833	0.000107559	0.000121001	0.273833	0.000108634	0.000121634
0.274054	0.00020995	0.00012133	0.274054	0.000240681	0.000121978
0.274276	0.000227584	0.000120844	0.274276	6.81561e-05	0.000121051
0.274497	-2.32972e-05	0.000121717	0.274497	-4.13217e-05	0.000122221
0.274719	0.000194687	0.000122083	0.274719	0.000111987	0.000122646
0.27494	0.000133873	0.00012143	0.27494	0.00020516	0.000122188
0.275162	0.000145836	0.000120765	0.275162	0.000120924	0.000121189
0.275384	0.000240071	0.000122006	0.275384	0.000197408	0.000122526
0.275605	0.000148827	0.000122621	0.275605	7.15344e-05	0.000123256
0.275827	0.000262238	0.000120904	0.275827	0.000260934	0.000121481
0.276048	3.52932e-05	0.000121801	0.276048	6.14172e-05	0.000122317
0.27627	0.00030527	0.000122669	0.27627	0.000206435	0.000123106
0.276492	-0.000190813	0.000121895	0.276492	-8.33949e-05	0.000122601
0.276713	0.000183823	0.000121719	0.276713	0.000124109	0.000122257
0.276935	0.000307221	0.000121539	0.276935	0.000365445	0.000122629
0.277156	-7.44848e-05	0.000120449	0.277156	0.000100228	0.000121446
0.277378	0.000272843	0.000122047	0.277378	9.191e-06	0.000122184
0.277599	4.2512e-05	0.000121238	0.277599	6.03302e-05	0.000122139
0.277821	-1.21204e-05	0.000120933	0.277821	0.000260481	0.000121936
0.278043	9.85351e-05	0.000121555	0.278043	0.000127431	0.00012229
0.278264	0.000176114	0.000123606	0.278264	0.000149193	0.000124044
0.278486	-8.58494e-06	0.000121215	0.278486	0.000342516	0.000122607
0.278707	0.00011855	0.000121081	0.278707	-0.000176233	0.000121283
0.278929	-3.45953e-06	0.000121017	0.278929	0.000300489	0.000122429
0.279151	6.99661e-05	0.000123781	0.279151	0.000208232	0.000125043
0.279372	1.1935e-05	0.000120633	0.279372	8.65148e-05	0.000121302
0.279594	-1.28236e-05	0.000120829	0.279594	0.00024672	0.000121745
0.279815	-3.10853e-05	0.000122516	0.279815	0.000147351	0.000123591
0.280037	0.000195675	0.000122078	0.280037	0.000115959	0.000122739
0.280258	0.000183187	0.000121489	0.280258	0.000172371	0.000122022
0.28048	7.99638e-05	0.000120983	0.28048	-9.15441e-06	0.000121295
0.280702	-3.8379e-06	0.000121277	0.280702	0.000258918	0.000122245
0.280923	0.000112945	0.000122679	0.280923	5.14709e-05	0.000123325
0.281145	0.000245241	0.000121946	0.281145	0.000279123	0.000122569
0.281366	0.000169301	0.000121969	0.281366	0.000226964	0.000122888
0.281588	0.000173827	0.000121484	0.281588	0.000194352	0.000122214
0.28181	4.71937e-05	0.000121953	0.28181	8.1049e-05	0.000122555
0.282031	1.49253e-05	0.000123462	0.282031	4.70237e-06	0.000123867
0.282253	0.000195477	0.000120701	0.282253	0.000328218	0.000121704
0.282474	7.73147e-05	0.000121803	0.282474	6.23717e-05	0.00012261
0.282696	2.3504e-05	0.000122085	0.282696	0.000212189	0.000122741
0.282917	2.43731e-05	0.000122523	0.282917	0.000109453	0.000123081
0.283139	0.000305015	0.000121506	0.283139	0.00031867	0.000122108
0.283361	9.52791e-05	0.000121125	0.283361	0.000339726	0.000122312
0.283582	0.000126048	0.000122077	0.283582	1.16646e-05	0.000122452
0.283804	-1.66817e-05	0.000122852	0.283804	0.000290174	0.000124109
0.284025	0.000289199	0.000120859	0.284025	0.000276377	0.000121387
0.284247	0.000177827	0.000122721	0.284247	0.000299231	0.000123698
0.284469	0.000140603	0.000121351	0.284469	0.000278298	0.000122217
0.28469	0.000152364	0.000122898	0.28469	0.000152366	0.000123422
0.284912	1.59223e-05	0.00012151	0.284912	0.000150035	0.000122463
0.285133	0.000160933	0.000122316	0.285133	7.45804e-05	0.000122755
0.285355	0.000231409	0.000122108	0.285355	0.00021359	0.00012259
0.285576	-0.000134379	0.000122055	0.285576	2.06556e-05	0.000122621
0.285798	8.50585e-05	0.000122758	0.285798	0.000197634	0.000123473
0.28602	0.000102725	0.000120892	0.28602	9.07217e-05	0.00012166
0.286241	0.000148011	0.000121738	0.286241	0.000149197	0.000122656
0.286463	0.000286691	0.000123282	0.286463	6.85339e-05	0.00012358
0.286684	0.000118753	0.000121574	0.286684	0.000237359	0.000122487
0.286906	0.000185747	0.000121437	0.286906	0.000320446	0.000122537
0.287128	0.000186327	0.000121679	0.287128	-1.71272e-05	0.00012184
0.287349	0.000108521	0.000122318	0.287349	0.000253597	0.000123242
0.287571	-7.80933e-05	0.000122715	0.287571	-2.20405e-05	0.000123501
0.287792	0.000183611	0.000121214	0.287792	0.000102723	0.00012132
0.288014	1.89613e-05	0.000122906	0.288014	8.32752e-05	0.000123632
0.288235	0.000138669	0.000121222	0.288235	1.36946e-06	0.000121551
0.288457	9.16074e-05	0.000123488	0.288457	-7.03041e-05	0.00012378
0.288679	0.000111609	0.000122897	0.288679	0.000281941	0.000123582
0.2889	9.39447e-05	0.000120694	0.2889	0.000204421	0.000121372
0.289122	8.22885e-05	0.000122113	0.289122	0.000100146	0.000122818
0.289343	6.27009e-05	0.000122406	0.289343	0.00011527	0.00012298
0.289565	0.000141348	0.000121694	0.289565	-2.3405e-05	0.000122139
0.289787	-0.000135711	0.000120993	0.289787	0.000127585	0.000122197
0.290008	8.2201e-05	0.000121545	0.290008	0.000278904	0.000122622
0.29023	-5.93352e-05	0.00012412	0.29023	0.000189241	0.000125289
0.290451	0.000339327	0.000120866	0.290451	0.00026878	0.000121566
0.290673	0.000178037	0.000121727	0.290673	0.000229965	0.000122396
0.290895	2.12932e-05	0.000122883	0.290895	0.000369347	0.000124254
0.291116	0.000317672	0.000122731	0.291116	9.15336e-05	0.000122991
0.291338	-4.10921e-05	0.000121743	0.291338	5.57011e-05	0.000122305
0.291559	0.000169536	0.000121811	0.291559	7.59463e-05	0.000122261
0.291781	-3.66534e-05	0.000121925	0.291781	0.000133771	0.000122725
0.292002	0.000166785	0.000122816	0.292002	3.0059e-05	0.000123411
0.292224	0.00014534	0.000121556	0.292224	0.000393036	0.000122584
0.292446	0.000341002	0.000122182	0.292446	0.000236421	0.000122775
0.292667	0.000254936	0.000120954	0.292667	0.000265778	0.000121544
0.292889	0.000219361	0.000122003	0.292889	-2.22071e-05	0.00012229
0.29311	8.51414e-05	0.000123493	0.29311	9.49367e-05	0.000124261
0.293332	5.17391e-05	0.000120403	0.293332	0.000217401	0.000121393
0.293554	0.00030102	0.0001218	0.293554	0.000243825	0.000122248
0.293775	-9.25053e-06	0.00012141	0.293775	0.000299252	0.000122736
0.293997	8.30416e-05	0.000122071	0.293997	0.000173515	0.00012302
0.294218	0.000338346	0.000121469	0.294218	0.000189357	0.000121902
0.29444	0.000268046	0.000121457	0.29444	0.000251682	0.000122012
0.294661	0.000322083	0.000122279	0.294661	0.000524841	0.000123486
0.294883	0.000137889	0.000121904	0.294883	0.000137297	0.000122406
0.295105	0.000186329	0.00012102	0.295105	-7.31787e-05	0.000121296
0.295326	0.000350693	0.000122355	0.295326	0.000119968	0.000122639
0.295548	0.000166297	0.000120391	0.295548	4.8783e-05	0.000120785
0.295769	-3.95858e-05	0.000122563	0.295769	0.00015555	0.000123665
0.295991	0.000186149	0.000120523	0.295991	0.000169323	0.000121018
0.296213	-3.16578e-05	0.000120904	0.296213	6.78203e-05	0.000121902
0.296434	-4.02924e-05	0.000120759	0.296434	0.000155034	0.000121645
0.296656	0.000323474	0.000122652	0.296656	-2.16355e-05	0.000122732
0.296877	0.000199489	0.000122664	0.296877	7.09015e-05	0.000122858
0.297099	-6.25139e-05	0.000120395	0.297099	0.000238251	0.000121617
0.29732	0.000127531	0.000120924	0.29732	0.000245126	0.000121727
0.297542	0.000151208	0.000123138	0.297542	0.000368415	0.000124312
0.297764	0.000109059	0.000121344	0.297764	0.000187891	0.000122062
0.297985	0.000216805	0.000121436	0.297985	0.000259334	0.000122097
0.298207	9.85194e-05	0.000120917	0.298207	0.000233878	0.000121946
0.298428	3.79165e-05	0.000121639	0.298428	0.000220569	0.000122481
0.29865	-0.000120155	0.000122011	0.29865	5.21963e-05	0.000123119
0.298872	0.000316772	0.000121002	0.298872	0.000229839	0.000121357
0.299093	0.000133979	0.000121263	0.299093	0.000143238	0.000121901
0.299315	9.29109e-05	0.000120828	0.299315	0.000187398	0.000121515
0.299536	0.000296374	0.000123516	0.299536	9.11858e-05	0.000123849
0.299758	-3.56706e-05	0.000121561	0.299758	0.000124876	0.00012239
0.299979	0.000314475	0.000120765	0.299979	0.000377865	0.000121381
0.300201	0.000415917	0.000122044	0.300201	0.000112448	0.000122154
0.300423	0.000240555	0.000123513	0.300423	4.72458e-05	0.000123914
0.300644	0.000316759	0.000121176	0.300644	-8.4235e-06	0.000121332
0.300866	-1.12895e-05	0.000120615	0.300866	6.48803e-05	0.000121431
0.301087	0.000143982	0.000121833	0.301087	0.000116899	0.000122481
0.301309	0.000406216	0.000123395	0.301309	0.000334856	0.000123701
0.301531	0.000188805	0.000120759	0.301531	9.88826e-06	0.000120956
0.301752	0.000103181	0.000124789	0.301752	0.000164271	0.000125642
0.301974	5.39229e-06	0.000126918	0.301974	4.86329e-05	0.0001276
0.302195	-0.000150738	0.000125795	0.302195	0.000138685	0.000127038
0.302417	0.000211525	0.00012883	0.302417	-0.000112753	0.000128911
0.302638	-4.11873e-05	0.000128528	0.302638	0.00025772	0.000130025
0.30286	0.00015097	0.000130756	0.30286	3.89748e-05	0.000131102
0.303082	0.000120299	0.000130243	0.303082	2.17558e-05	0.000130469
0.303303	0.000103342	0.000131483	0.303303	0.000228789	0.000132514
0.303525	-5.00475e-05	0.000132598	0.303525	0.000221798	0.000134017
0.303746	0.00013836	0.00013201	0.303746	0.000332426	0.000133105
0.303968	-9.3406e-05	0.000132884	0.303968	0.000174381	0.000133957
0.30419	0.000381659	0.000133993	0.30419	0.000186695	0.00013437
0.304411	0.000148904	0.000133684	0.304411	0.000223735	0.000134604
0.304633	2.91661e-05	0.000135464	0.304633	1.31775e-05	0.000136163
0.304854	0.000329561	0.000136744	0.304854	0.000221452	0.000137077
0.305076	0.000418449	0.000137205	0.305076	-1.09724e-05	0.000136851
0.305297	0.00023747	0.000136114	0.305297	0.000249988	0.000136793
0.305519	0.000287762	0.00013804	0.305519	6.22662e-05	0.000138451
0.305741	9.39631e-05	0.00013859	0.305741	0.000133037	0.000139209
0.305962	-1.00519e-05	0.000136488	0.305962	-2.37556e-05	0.000136951
0.306184	0.000108979	0.000139629	0.306184	0.000194972	0.000140716
0.306405	-0.000167195	0.000139997	0.306405	0.000193596	0.000141725
0.306627	-3.78553e-05	0.000136347	0.306627	-0.000214562	0.000136477
0.306849	0.000108029	0.000135887	0.306849	0.000280674	0.000137101
0.30707	0.000111372	0.000133704	0.30707	0.00029251	0.000134875
0.307292	0.000203652	0.00013199	0.307292	0.000310602	0.000133076
0.307513	-2.3992e-05	0.000130757	0.307513	5.49736e-06	0.000131801
0.307735	-6.72243e-05	0.000132319	0.307735	7.34923e-05	0.000133393
0.307956	0.000214195	0.000133008	0.307956	0.000388162	0.000133786
0.308178	0.000171472	0.000129878	0.308178	0.000373168	0.000130993
0.3084	0.00024124	0.000130789	0.3084	-6.83643e-06	0.00013106
0.308621	6.38241e-05	0.000130907	0.308621	0.000355257	0.000132361
0.308843	2.39816e-05	0.000129788	0.308843	0.000286508	0.000131177
0.309064	0.000329737	0.000129734	0.309064	0.000165271	0.000130179
0.309286	-3.83492e-05	0.000129323	0.309286	0.000364682	0.000130489
0.309508	-0.000104502	0.000129488	0.309508	3.23465e-05	0.000130207
0.309729	0.000357103	0.000130546	0.309729	0.000232701	0.000131069
0.309951	0.000215964	0.00012898	0.309951	0.000199222	0.000129647
0.310172	0.000174362	0.000128203	0.310172	0.000169136	0.00012864
0.310394	9.42421e-05	0.000127689	0.310394	0.000191164	0.000128582
0.310615	0.000186748	0.000130662	0.310615	6.30451e-05	0.000131371
0.310837	-2.01749e-05	0.000127708	0.310837	0.000152235	0.000128566
0.311059	0.000129739	0.000127528	0.311059	0.000140164	0.00012805
0.31128	0.000186715	0.000128486	0.31128	0.000280101	0.000128949
0.311502	0.000259567	0.000131231	0.311502	0.0002008	0.000131617
0.311723	0.000290773	0.000127277	0.311723	0.000174275	0.000127922
0.311945	1.37688e-05	0.000126318	0.311945	5.77267e-05	0.000127182
0.312167	0.000169232	0.000129334	0.312167	0.00032308	0.000130285
0.312388	0.000435009	0.000130263	0.312388	0.000457819	0.000130817
0.31261	0.000235597	0.000127442	0.31261	0.000418423	0.000128342
0.312831	9.7853e-05	0.000127694	0.312831	0.000211356	0.00012859
0.313053	0.000331328	0.00012786	0.313053	0.000256874	0.000128142
0.313274	-0.00012763	0.000127442	0.313274	8.85121e-05	0.00012824
0.313496	0.000133303	0.000127228	0.313496	7.40446e-06	0.0001276
0.313718	-1.64661e-05	0.000126413	0.313718	0.000542301	0.000128054
0.313939	-0.000100958	0.000126803	0.313939	0.000102112	0.000127696
0.314161	-0.000158318	0.000125954	0.314161	0.000217587	0.000127198
0.314382	0.000238692	0.000128098	0.314382	0.000198355	0.000128733
0.314604	0.000294617	0.00012631	0.314604	6.41641e-05	0.000126341
0.314826	0.000310163	0.000126098	0.314826	0.000113868	0.000126239
0.315047	-0.000130862	0.000126167	0.315047	0.000126718	0.000127489
0.315269	-5.78233e-05	0.000127557	0.315269	0.000100577	0.000128678
0.31549	0.000231296	0.000125009	0.31549	6.58049e-05	0.000125607
0.315712	7.02445e-05	0.000125092	0.315712	7.08136e-05	0.000125963
0.315933	0.000328339	0.000126551	0.315933	8.47328e-05	0.000126884
0.316155	8.02669e-06	0.000126429	0.316155	3.22527e-05	0.000127227
0.316377	-9.18323e-05	0.000123915	0.316377	9.50019e-05	0.000125079
0.316598	2.6863e-05	0.000125516	0.316598	0.000204014	0.000126742
0.31682	0.000373416	0.000125902	0.31682	-4.91423e-05	0.000125517
0.317041	-2.88216e-05	0.000126406	0.317041	-6.67464e-06	0.000127217
0.317263	9.34029e-05	0.000124507	0.317263	7.32878e-05	0.000125049
0.317485	0.000328183	0.000125954	0.317485	0.000218721	0.000126198
0.317706	5.42425e-05	0.000124555	0.317706	0.000136741	0.000125376
0.317928	0.000315485	0.000125931	0.317928	0.000130586	0.000126431
0.318149	0.000264391	0.000126244	0.318149	0.00019685	0.000126992
0.318371	-0.000332608	0.000123953	0.318371	6.41571e-05	0.000125416
0.318593	0.000112833	0.000125174	0.318593	0.000132748	0.000125658
0.318814	-7.22033e-05	0.000125567	0.318814	-5.07452e-05	0.000126075
0.319036	0.000207694	0.000126046	0.319036	6.62978e-05	0.00012626
0.319257	-2.52391e-05	0.000124209	0.319257	0.000142091	0.000125131
0.319479	0.000580219	0.000125707	0.319479	-5.36741e-06	0.00012541
0.3197	-0.000164535	0.000125454	0.3197	0.000221099	0.000126902
0.319922	0.000101976	0.000126018	0.319922	0.00028178	0.000127121
0.320144	0.000142607	0.000124265	0.320144	4.34844e-05	0.000124472
0.320365	-3.15521e-05	0.000125275	0.320365	0.00032412	0.000126714
0.320587	0.000260616	0.0001251	0.320587	0.000209028	0.000125614
0.320808	0.000250194	0.000126941	0.320808	0.000299301	0.00012762
0.32103	1.42607e-05	0.000125194	0.32103	0.000139092	0.000125949
0.321252	0.000158179	0.000124841	0.321252	0.000261515	0.000125798
0.321473	6.33771e-05	0.000124793	0.321473	5.66217e-05	0.000125456
0.321695	5.74567e-05	0.000126497	0.321695	2.24455e-05	0.000127079
0.321916	-1.65287e-05	0.000124278	0.321916	0.000108554	0.000125511
0.322138	8.58415e-05	0.000123102	0.322138	0.000110567	0.000123834
0.322359	-0.00011945	0.000124452	0.322359	0.000150501	0.000125897
0.322581	0.000225878	0.000127256	0.322581	0.000173147	0.000127771
0.322803	0.000256167	0.000125125	0.322803	-4.40428e-05	0.000125417
0.323024	0.000237401	0.000124363	0.323024	3.79356e-05	0.000124696
0.323246	6.45662e-05	0.000125322	0.323246	0.000157127	0.00012613
0.323467	-8.66905e-05	0.00012538	0.323467	7.96219e-05	0.000126347
0.323689	4.84065e-06	0.000124697	0.323689	7.05361e-05	0.000125286
0.323911	0.000132101	0.000124488	0.323911	0.000159118	0.000125284
0.324132	7.08857e-05	0.000125717	0.324132	0.00016919	0.000126663
0.324354	-9.63876e-05	0.000124495	0.324354	8.31451e-05	0.000125558
0.324575	3.96342e-05	0.00012566	0.324575	0.000120385	0.000126321
0.324797	0.000302708	0.000124938	0.324797	0.000180529	0.000125001
0.325018	0.000103609	0.000124067	0.325018	0.000117999	0.000124639
0.32524	-0.000153271	0.000123985	0.32524	0.000344073	0.000125794
0.325462	0.000242104	0.000126145	0.325462	0.000204246	0.000126512
0.325683	8.6949e-05	0.000124349	0.325683	0.000252722	0.00012517
0.325905	5.92717e-05	0.000124377	0.325905	9.00534e-05	0.000125005
0.326126	4.14408e-05	0.000124857	0.326126	4.04259e-05	0.000125204
0.326348	-5.93227e-05	0.000126902	0.326348	0.000495408	0.000128744
0.32657	0.000125923	0.00012376	0.32657	0.00028385	0.00012477
0.326791	0.000262246	0.000124037	0.326791	0.000225947	0.000124667
0.327013	0.000307426	0.000126004	0.327013	0.000186798	0.000126388
0.327234	0.000213827	0.000125628	0.327234	0.000271576	0.00012652
0.327456	0.000293089	0.000123819	0.327456	0.000248824	0.00012448
0.327677	0.000306169	0.000125209	0.327677	0.000230855	0.000125683
0.327899	7.12621e-05	0.00012417	0.327899	0.000240152	0.00012502
0.328121	-0.00020549	0.000124891	0.328121	0.000324699	0.000126588
0.328342	0.000123114	0.000124338	0.328342	8.65046e-05	0.000124889
0.328564	5.43224e-05	0.000124737	0.328564	0.000316718	0.000125682
0.328785	0.000150912	0.000124309	0.328785	0.00018937	0.00012478
0.329007	0.000294958	0.000125108	0.329007	0.00016196	0.000125612
0.329229	0.000148446	0.000125828	0.329229	9.42537e-05	0.000126238
0.32945	6.92601e-05	0.00012363	0.32945	0.000262164	0.000124957
0.329672	0.000108604	0.000124225	0.329672	0.000387154	0.000125505
0.329893	0.000217655	0.00012541	0.329893	5.70337e-05	0.000125915
0.330115	-0.000203594	0.000124972	0.330115	0.000187381	0.000126189
0.330336	5.83489e-05	0.000123592	0.330336	0.000470839	0.000125185
0.330558	-0.000162956	0.00012352	0.330558	2.80452e-06	0.000124487
0.33078	0.000303892	0.000125335	0.33078	3.88666e-05	0.000125731
0.331001	2.01551e-05	0.000125431	0.331001	0.000106944	0.000126289
0.331223	4.93652e-05	0.000123344	0.331223	-6.73351e-05	0.000123613
0.331444	0.000142308	0.00012459	0.331444	8.17319e-05	0.00012504
0.331666	0.000289806	0.000124913	0.331666	1.3637e-05	0.000124843
0.331888	-5.20186e-05	0.000125754	0.331888	0.000232832	0.000126787
0.332109	8.31574e-05	0.000123834	0.332109	0.00016556	0.000124761
0.332331	0.000246891	0.000124645	0.332331	0.000190199	0.00012522
0.332552	0.000149187	0.000123834	0.332552	0.000279545	0.000124759
0.332774	0.00012053	0.000126047	0.332774	0.000269269	0.000127163
0.332995	9.57115e-05	0.000124619	0.332995	0.000101182	0.00012503
0.333217	0.000185508	0.000123037	0.333217	0.000137869	0.000123482
0.333439	0.000233913	0.000124209	0.333439	0.000134178	0.000124735
0.33366	0.000108449	0.000125371	0.33366	8.84815e-05	0.000125836
0.333882	0.000235671	0.000124796	0.333882	8.01546e-05	0.000125352
0.334103	0.000272908	0.000123628	0.334103	0.000304388	0.000124228
0.334325	0.000187314	0.000123565	0.334325	0.000294849	0.000124574
0.334547	5.35827e-06	0.000124617	0.334547	0.000231566	0.000125696
0.334768	0.000158875	0.000124164	0.334768	0.000380787	0.000125302
0.33499	0.00014157	0.000122694	0.33499	0.000278809	0.000123455
0.335211	8.74467e-05	0.000124488	0.335211	8.18866e-05	0.000125032
0.335433	0.000143055	0.000123416	0.335433	0.000229245	0.000124122
0.335654	0.000272318	0.00012516	0.335654	-1.08156e-05	0.000125015
0.335876	3.37714e-05	0.000123211	0.335876	0.000155482	0.000123768
0.336098	4.37404e-05	0.000122576	0.336098	0.000248517	0.000123602
0.336319	0.000181608	0.000123858	0.336319	0.000250601	0.000124605
0.336541	-0.000109693	0.000123725	0.336541	0.000346463	0.00012522
0.336762	2.13498e-05	0.00012233	0.336762	-7.8626e-05	0.000122786
0.336984	-7.97407e-06	0.000122671	0.336984	0.000166337	0.000123609
0.337206	0.000177412	0.000123737	0.337206	-1.28102e-05	0.000124
0.337427	5.94443e-05	0.000124925	0.337427	0.000171565	0.00012593
0.337649	5.52984e-05	0.000121917	0.337649	-1.00007e-05	0.000122508
0.33787	0.000209304	0.000123186	0.33787	0.000253342	0.000124048
0.338092	-0.000102027	0.000122727	0.338092	4.71221e-05	0.000123595
0.338313	-5.06262e-05	0.00012352	0.338313	6.87941e-05	0.000124277
0.338535	5.00595e-05	0.000123508	0.338535	6.09292e-05	0.00012415
0.338757	0.000141493	0.000122776	0.338757	9.17137e-05	0.000123282
0.338978	-0.000105455	0.000123504	0.338978	0.0001299	0.000124498
0.3392	0.000222255	0.000123727	0.3392	7.24449e-05	0.000124079
0.339421	0.000272982	0.000124287	0.339421	0.000341159	0.000125017
0.339643	5.23555e-05	0.000122639	0.339643	0.00017109	0.00012361
0.339865	8.48773e-05	0.000122448	0.339865	0.000209379	0.000123311
0.340086	-1.74846e-05	0.000123834	0.340086	4.34783e-05	0.000124637
0.340308	0.00023143	0.000124006	0.340308	1.15637e-05	0.000124342
0.340529	-1.12513e-05	0.000122888	0.340529	0.000180595	0.000123758
0.340751	0.000133772	0.000122633	0.340751	0.000111345	0.000123292
0.340972	-4.0044e-05	0.00012297	0.340972	0.000280241	0.000124117
0.341194	0.000421336	0.00012586	0.341194	9.08614e-05	0.000125696
0.341416	0.00016717	0.000122047	0.341416	0.000122601	0.000122659
0.341637	0.000156116	0.000123252	0.341637	0.000158708	0.00012382
0.341859	0.000117311	0.000123048	0.341859	-2.24542e-06	0.000123577
0.34208	0.000111188	0.000124609	0.34208	8.63684e-05	0.000125295
0.342302	-8.75795e-07	0.000122578	0.342302	-9.78411e-07	0.000123053
0.342524	0.00034841	0.000123203	0.342524	0.000147442	0.000123281
0.342745	0.000165069	0.000123481	0.342745	0.000266922	0.000124384
0.342967	7.82906e-05	0.000123967	0.342967	4.19705e-05	0.00012484
0.343188	0.000356327	0.000123356	0.343188	8.3592e-05	0.000123462
0.34341	8.33904e-05	0.000123566	0.34341	0.000289346	0.000124674
0.343631	0.000104893	0.000122482	0.343631	0.000221254	0.000123215
0.343853	0.000205221	0.000124268	0.343853	0.000140715	0.000124627
0.344075	3.78402e-05	0.000123606	0.344075	0.000165616	0.000124484
0.344296	7.38123e-05	0.000122195	0.344296	2.33025e-05	0.000122711
0.344518	0.000207533	0.000123192	0.344518	0.00019202	0.00012375
0.344739	-2.54416e-05	0.00012343	0.344739	-5.7352e-05	0.000123799
0.344961	9.9406e-05	0.000124399	0.344961	0.000157376	0.000125039
0.345183	0.000256002	0.000122551	0.345183	0.000258047	0.000123441
0.345404	0.000199048	0.000123028	0.345404	0.000155504	0.000123516
0.345626	8.9284e-05	0.000124062	0.345626	4.8066e-05	0.000124562
0.345847	0.000259421	0.000123993	0.345847	0.000143374	0.000124398
0.346069	0.000299732	0.000123097	0.346069	0.000181121	0.000123242
0.346291	0.000312291	0.000123505	0.346291	-9.93089e-06	0.000123272
0.346512	-2.47341e-05	0.00012246	0.346512	-4.39946e-05	0.000123157
0.346734	0.000266136	0.00012521	0.346734	0.000143612	0.000125594
0.346955	-0.000118866	0.000122364	0.346955	8.7691e-05	0.0001234
0.347177	0.000286105	0.00012373	0.347177	9.40844e-05	0.000123743
0.347398	0.000169441	0.00012238	0.347398	0.000302282	0.000123283
0.34762	0.000235927	0.000125249	0.34762	0.000357284	0.000126155
0.347842	0.00011286	0.000122516	0.347842	0.000141604	0.000123207
0.348063	0.000168844	0.000122913	0.348063	-1.23394e-05	0.000123197
0.348285	0.00012681	0.000122969	0.348285	-0.000106921	0.000123057
0.348506	1.65854e-05	0.000123926	0.348506	0.000154788	0.000124745
0.348728	4.64842e-05	0.000123519	0.348728	3.32382e-05	0.000124291
0.34895	0.000201662	0.000122388	0.34895	0.000226326	0.000123002
0.349171	0.000128611	0.000123493	0.349171	0.000276827	0.000124398
0.349393	3.78438e-05	0.000123335	0.349393	1.23042e-05	0.000123816
0.349614	8.8535e-05	0.000123215	0.349614	7.69292e-05	0.000123852
0.349836	0.000161275	0.00012282	0.349836	0.000216593	0.000123611
0.350057	2.79851e-05	0.000122771	0.350057	-5.45142e-05	0.000123272
0.350279	0.000111978	0.000123531	0.350279	0.000116698	0.000124172
0.350501	0.000127663	0.000124061	0.350501	0.000117699	0.000124419
0.350722	0.000215825	0.000122737	0.350722	2.15249e-05	0.000123113
0.350944	0.000150254	0.000123043	0.350944	0.000441258	0.000124015
0.351165	-0.000324115	0.000121756	0.351165	0.0001745	0.000123557
0.351387	2.10329e-05	0.00012508	0.351387	-0.000123552	0.000125425
0.351609	6.32849e-05	0.000122143	0.351609	-2.1615e-06	0.00012256
0.35183	6.74693e-05	0.000122366	0.35183	0.000234297	0.000123258
0.352052	0.000189527	0.00012386	0.352052	0.000224352	0.000124563
0.352273	-4.27309e-05	0.000124352	0.352273	0.000198941	0.000125343
0.352495	-0.000233327	0.000121667	0.352495	1.84999e-05	0.000122587
0.352716	0.000253862	0.000122704	0.352716	0.000255836	0.000123547
0.352938	0.000310759	0.000123541	0.352938	9.69678e-05	0.000123803
0.35316	-0.000138552	0.000123572	0.35316	0.000179065	0.000125071
0.353381	0.00018041	0.000123032	0.353381	0.000171019	0.00012352
0.353603	-0.000118605	0.000122328	0.353603	-0.00025925	0.000122753
0.353824	-2.73775e-05	0.00012312	0.353824	8.14152e-05	0.000124033
0.354046	1.57631e-05	0.000122811	0.354046	0.000259	0.000123934
0.354268	4.88048e-05	0.000124024	0.354268	0.000389476	0.000125224
0.354489	0.000185063	0.000122472	0.354489	0.000141142	0.000122987
0.354711	4.34896e-05	0.000122776	0.354711	0.000160183	0.000123692
0.354932	0.000166726	0.000123597	0.354932	-7.05485e-05	0.000123705
0.355154	0.000128787	0.000123687	0.355154	0.000268291	0.000124853
0.355375	8.18385e-06	0.000123074	0.355375	9.41139e-05	0.000123672
0.355597	2.34503e-05	0.00012206	0.355597	-0.000143543	0.000122245
0.355819	9.28272e-05	0.000123878	0.355819	9.7081e-05	0.000124548
0.35604	0.000177005	0.000124244	0.35604	9.80362e-05	0.000124664
0.356262	1.66034e-05	0.000121727	0.356262	0.000409559	0.000123306
0.356483	0.000375833	0.000123799	0.356483	9.63508e-05	0.000123872
0.356705	3.0727e-05	0.000122847	0.356705	5.25994e-05	0.000123602
0.356927	0.000125145	0.000124542	0.356927	9.75326e-05	0.000125287
0.357148	0.000247061	0.000122924	0.357148	0.000226488	0.000123406
0.35737	0.000149248	0.000122758	0.35737	0.000396673	0.000123918
0.357591	0.000112983	0.000123257	0.357591	4.90746e-05	0.000123573
0.357813	-0.000130556	0.000122856	0.357813	0.000258038	0.000124609
0.358034	-5.37895e-05	0.000123243	0.358034	0.000342033	0.000124599
0.358256	-4.79114e-05	0.00012254	0.358256	0.000199798	0.000123475
0.358478	9.99089e-05	0.000122293	0.358478	0.000470251	0.00012352
0.358699	-6.75688e-05	0.000123554	0.358699	2.0976e-05	0.000124028
0.358921	0.000208884	0.000123923	0.358921	0.000213619	0.000124633
0.359142	0.000278668	0.000123115	0.359142	0.000123616	0.000123379
0.359364	-0.000198347	0.000122098	0.359364	1.65278e-05	0.000123215
0.359586	-2.33936e-05	0.000122704	0.359586	5.13025e-05	0.000123546
0.359807	-1.91525e-05	0.000124317	0.359807	0.000129482	0.000125253
0.360029	0.000123572	0.0001217	0.360029	0.000178115	0.000122424
0.36025	0.000236745	0.000124029	0.36025	0.00028923	0.000124787
0.360472	0.000198257	0.000122595	0.360472	0.000227265	0.000123522
0.360693	3.79264e-05	0.000124095	0.360693	0.000103339	0.00012472
0.360915	0.000230908	0.000122845	0.360915	0.000180961	0.000123024
0.361137	0.00010886	0.000122394	0.361137	3.19682e-05	0.00012302
0.361358	-4.84114e-05	0.000122806	0.361358	0.000140278	0.000124129
0.36158	8.5313e-05	0.000124221	0.36158	-0.000131214	0.000124471
0.361801	9.40624e-05	0.000122281	0.361801	9.40342e-05	0.000122825
0.362023	-1.23915e-05	0.000122583	0.362023	0.000294786	0.000123804
0.362245	0.000272779	0.000122564	0.362245	5.08894e-05	0.000122721
0.362466	4.00464e-05	0.000124061	0.362466	0.000131072	0.000124906
0.362688	1.03746e-05	0.000121554	0.362688	-4.33358e-05	0.000122308
0.362909	0.000146895	0.000123036	0.362909	-4.38512e-05	0.000123154
0.363131	2.49354e-05	0.000122245	0.363131	7.70064e-05	0.000122966
0.363352	5.74922e-05	0.0001249	0.363352	0.000110112	0.000125567
0.363574	-3.81662e-05	0.000126481	0.363574	0.000158153	0.000127402
0.363796	0.000244079	0.000128197	0.363796	0.000181663	0.000128955
0.364017	0.000333558	0.00013073	0.364017	0.000167388	0.000130987
0.364239	9.97046e-05	0.000129938	0.364239	0.000393988	0.00013106
0.36446	0.000164568	0.000130627	0.36446	-0.000102326	0.000130979
0.364682	9.31357e-06	0.000132379	0.364682	0.000229917	0.000133739
0.364904	0.000148557	0.000132635	0.364904	1.0768e-05	0.000132927
0.365125	1.77879e-05	0.000134273	0.365125	3.81572e-06	0.000135001
0.365347	6.51435e-05	0.000133806	0.365347	0.000146469	0.000134605
0.365568	-7.32837e-05	0.000134565	0.365568	0.000134493	0.000135816
0.36579	0.000191771	0.00013582	0.36579	0.000248336	0.000136832
0.366011	6.74919e-06	0.000136526	0.366011	0.000115078	0.000137802
0.366233	-0.000108896	0.000136887	0.366233	0.000360328	0.000138482
0.366455	6.9104e-05	0.000137516	0.366455	7.48951e-06	0.000137865
0.366676	5.3883e-05	0.000137126	0.366676	0.000113034	0.000138062
0.366898	0.00028643	0.000139605	0.366898	-0.000190156	0.000139252
0.367119	-0.000125085	0.00013878	0.367119	0.000160667	0.000140304
0.367341	-8.63871e-06	0.000140386	0.367341	-2.33463e-05	0.000141057
0.367563	-5.3816e-05	0.000140479	0.367563	0.000441746	0.000142356
0.367784	0.000194418	0.000141795	0.367784	-5.23549e-05	0.000141954
0.368006	5.20077e-05	0.000141768	0.368006	-0.000227281	0.00014164
0.368227	0.000316493	0.000141876	0.368227	0.000233853	0.000142468
0.368449	0.000189023	0.000139261	0.368449	0.000104515	0.000139754
0.368671	0.000181806	0.000135502	0.368671	-2.78197e-05	0.000135888
0.368892	0.000159405	0.000136049	0.368892	0.000221541	0.000137154
0.369114	8.06077e-06	0.000134481	0.369114	0.000143193	0.000135344
0.369335	0.000207234	0.000133563	0.369335	0.000261538	0.000134315
0.369557	2.24339e-05	0.00013296	0.369557	0.000188567	0.000133919

[truncated: 20 more sheets: SuppFigS9, SuppFigS10, SuppFigS11, SuppFigS12, SuppFigS13a, SuppFigS15a(1), SuppFigS15a(2), SuppFigS15a(3), SuppFigS15a(4), Table3,SuppFigS15b(WT SCoA), Table3,SuppFigS15b(delAT SCoA), Table3,SuppFigS15b(Q548X SCoA), Table3,SuppFigS15b(delG SCoA), Table3,SuppFigS15c(WT Gly), Table3,SuppFigS15c(delAT Gly), Table3,SuppFigS15c(Q548X Gly), Table3,SuppFigS15c(delG Gly), SuppFigS17a (WT ALAS2), SuppFigS17a (No enzyme), SuppFigS17b]
